# Supplementary material for: The Role of Copy Number Variants in Gene Co-Expression Patterns for Luminal B Breast Tumors
Source: Front Genet. 2022 Apr 1;13:806607. doi: 10.3389/fgene.2022.806607 (PMC9010943; doi:10.3389/fgene.2022.806607)
Supplement: Supplementary file 1 [file DataSheet1.zip]

Archive with 26 entries (23 files):
- Supplementary/
- Supplementary/S4.xlsx
- __MACOSX/
- __MACOSX/Supplementary/
- __MACOSX/Supplementary/._S4.xlsx
- Supplementary/.DS_Store
- __MACOSX/Supplementary/._.DS_Store
- Supplementary/S10.xlsx
- __MACOSX/Supplementary/._S10.xlsx
- Supplementary/S6.png
- __MACOSX/Supplementary/._S6.png
- Supplementary/S7.png
- __MACOSX/Supplementary/._S7.png
- Supplementary/S5.png
- __MACOSX/Supplementary/._S5.png
- Supplementary/S2.xlsx
- __MACOSX/Supplementary/._S2.xlsx
- Supplementary/S3.xlsx
- __MACOSX/Supplementary/._S3.xlsx
- Supplementary/S1.xlsx
- __MACOSX/Supplementary/._S1.xlsx
- Supplementary/S8.png
- __MACOSX/Supplementary/._S8.png
- Supplementary/S9.pdf
- __MACOSX/Supplementary/._S9.pdf
- __MACOSX/._Supplementary
