# Supplementary material for: The Role of Copy Number Variants in Gene Co-Expression Patterns for Luminal B Breast Tumors
Source: Front Genet. 2022 Apr 1;13:806607. doi: 10.3389/fgene.2022.806607 (PMC9010943; doi:10.3389/fgene.2022.806607)
Supplement: Supplementary file 1 [file DataSheet1.zip › Supplementary/S4.xlsx]

## Sheet: S4
GENE NAME	HGNC SYMBOL	CYTOBAND	CHR	START	END
ENSG00000182372	CLN8	p23.3	8	1755778	1801711
ENSG00000104728	ARHGEF10	p23.3	8	1823926	1958641
ENSG00000176595	KBTBD11	p23.3	8	1973677	2006936
ENSG00000172748	ZNF596	p23.3	8	232137	264703
ENSG00000147364	FBXO25	p23.3	8	406428	477967
ENSG00000180190	TDRP	p23.3	8	489792	545781
ENSG00000104714	ERICH1	p23.3	8	614746	738106
ENSG00000198010	DLGAP2	p23.3	8	737596	1708474
ENSG00000175806	MSRA	p23.1	8	10054292	10428891
ENSG00000183638	RP1L1	p23.1	8	10606349	10712187
ENSG00000171056	SOX7	p23.1	8	10723768	10730511
ENSG00000254093	PINX1	p23.1	8	10764961	10839884
ENSG00000171044	XKR6	p23.1	8	10896045	11201833
ENSG00000104643	MTMR9	p23.1	8	11284816	11328146
ENSG00000154328	NEIL2	p23.1	8	11769639	11787345
ENSG00000079459	FDFT1	p23.1	8	11795573	11839304
ENSG00000164733	CTSB	p23.1	8	11842524	11869448
ENSG00000186523	FAM86B1	p23.1	8	12182096	12194133
ENSG00000145002	FAM86B2	p23.1	8	12425614	12436343
ENSG00000154359	LONRF1	p23.1	8	12721906	12756073
ENSG00000147316	MCPH1	p23.1	8	6406596	6648508
ENSG00000091879	ANGPT2	p23.1	8	6499632	6563409
ENSG00000155189	AGPAT5	p23.1	8	6708642	6761503
ENSG00000275591	XKR5	p23.1	8	6808517	6835524
ENSG00000275342	PRAG1	p23.1	8	8317736	8386439
ENSG00000253958	CLDN23	p23.1	8	8701937	8704096
ENSG00000147324	MFHAS1	p23.1	8	8783354	8893630
ENSG00000104626	ERI1	p23.1	8	9002147	9116746
ENSG00000173281	PPP1R3B	p23.1	8	9136255	9151574
ENSG00000173273	TNKS	p23.1	8	9555912	9782346
ENSG00000250305	TRMT9B	p22	8	12945642	13031503
ENSG00000164741	DLC1	p22	8	13083361	13604610
ENSG00000164743	C8orf48	p22	8	13566869	13568288
ENSG00000104723	TUSC3	p22	8	15417215	15766649
ENSG00000038945	MSR1	p22	8	16107878	16567490
ENSG00000155970	MICU3	p22	8	17027238	17122642
ENSG00000104219	ZDHHC2	p22	8	17156482	17224799
ENSG00000198791	CNOT7	p22	8	17224966	17246878
ENSG00000155975	VPS37A	p22	8	17246931	17302427
ENSG00000003987	MTMR7	p22	8	17296794	17413528
ENSG00000104213	PDGFRL	p22	8	17576433	17644071
ENSG00000129422	MTUS1	p22	8	17643795	17800917
ENSG00000078674	PCM1	p22	8	17922840	18029944
ENSG00000104763	ASAH1	p22	8	18055992	18084998
ENSG00000156011	PSD3	p22	8	18527303	19084730
ENSG00000104611	SH2D4A	p21.3	8	19313693	19396218
ENSG00000147408	CSGALNACT1	p21.3	8	19404161	19758029
ENSG00000104613	INTS10	p21.3	8	19817391	19852083
ENSG00000147416	ATP6V1B2	p21.3	8	20197381	20226819
ENSG00000061337	LZTS1	p21.3	8	20246165	20303963
ENSG00000147443	DOK2	p21.3	8	21908873	21913690
ENSG00000130227	XPO7	p21.3	8	21919662	22006585
ENSG00000158806	NPM2	p21.3	8	22024125	22036897
ENSG00000158856	DMTN	p21.3	8	22048995	22082527
ENSG00000158863	FAM160B2	p21.3	8	22089150	22104911
ENSG00000275074	NUDT18	p21.3	8	22106874	22109419
ENSG00000168476	REEP4	p21.3	8	22138020	22141951
ENSG00000168487	BMP1	p21.3	8	22165140	22212326
ENSG00000168490	PHYHIP	p21.3	8	22219703	22232101
ENSG00000168495	POLR3D	p21.3	8	22245133	22254601
ENSG00000104635	SLC39A14	p21.3	8	22367249	22434129
ENSG00000120910	PPP3CC	p21.3	8	22440819	22541142
ENSG00000120896	SORBS3	p21.3	8	22544986	22575788
ENSG00000120913	PDLIM2	p21.3	8	22578279	22598025
ENSG00000241852	C8orf58	p21.3	8	22599599	22604150
ENSG00000158941	CCAR2	p21.3	8	22604632	22621514
ENSG00000147439	BIN3	p21.3	8	22620418	22669148
ENSG00000008853	RHOBTB2	p21.3	8	22987417	23020199
ENSG00000120889	TNFRSF10B	p21.3	8	23020133	23069031
ENSG00000173535	TNFRSF10C	p21.3	8	23102921	23117445
ENSG00000173530	TNFRSF10D	p21.3	8	23135588	23164027
ENSG00000104689	TNFRSF10A	p21.3	8	23190452	23225102
ENSG00000147457	CHMP7	p21.3	8	23243637	23262000
ENSG00000104679	R3HCC1	p21.3	8	23270120	23296279
ENSG00000134013	LOXL2	p21.3	8	23296897	23425328
ENSG00000197217	ENTPD4	p21.3	8	23385783	23457695
ENSG00000147454	SLC25A37	p21.2	8	23528956	23575463
ENSG00000167034	NKX3-1	p21.2	8	23678697	23682938
ENSG00000147459	DOCK5	p21.2	8	25184689	25418082
ENSG00000147437	GNRH1	p21.2	8	25419258	25424654
ENSG00000104756	KCTD9	p21.2	8	25427847	25458476
ENSG00000184661	CDCA2	p21.2	8	25459199	25507911
ENSG00000221818	EBF2	p21.2	8	25841725	26045413
ENSG00000221914	PPP2R2A	p21.2	8	26291508	26372680
ENSG00000104765	BNIP3L	p21.2	8	26383054	26505636
ENSG00000240694	PNMA2	p21.2	8	26504701	26514092
ENSG00000092964	DPYSL2	p21.2	8	26514031	26658178
ENSG00000104228	TRIM35	p21.2	8	27284886	27311272
ENSG00000120899	PTK2B	p21.2	8	27311482	27459391
ENSG00000120915	EPHX2	p21.2	8	27490781	27545564
ENSG00000120885	CLU	p21.1	8	27596917	27614700
ENSG00000168077	SCARA3	p21.1	8	27633868	27676776
ENSG00000147419	CCDC25	p21.1	8	27733316	27772653
ENSG00000171320	ESCO2	p21.1	8	27771949	27812640
ENSG00000168078	PBK	p21.1	8	27809624	27838082
ENSG00000189233	NUGGC	p21.1	8	28021964	28083936
ENSG00000134014	ELP3	p21.1	8	28089673	28191156
ENSG00000186918	ZNF395	p21.1	8	28345590	28402701
ENSG00000214050	FBXO16	p21.1	8	28348287	28490278
ENSG00000104290	FZD3	p21.1	8	28494205	28574267
ENSG00000012232	EXTL3	p21.1	8	28600469	28755599
ENSG00000104299	INTS9	p21.1	8	28767661	28890242
ENSG00000147421	HMBOX1	p21.1	8	28890395	29064764
ENSG00000197892	KIF13B	p12	8	29067278	29263124
ENSG00000133872	SARAF	p12	8	30063003	30083208
ENSG00000104660	LEPROTL1	p12	8	30095408	30177208
ENSG00000104671	DCTN6	p12	8	30156319	30183639
ENSG00000157110	RBPMS	p12	8	30384511	30572256
ENSG00000197265	GTF2E2	p12	8	30578318	30658236
ENSG00000104687	GSR	p12	8	30678066	30727846
ENSG00000104691	UBXN8	p12	8	30732247	30767006
ENSG00000104695	PPP2CB	p12	8	30774457	30814314
ENSG00000172733	PURG	p12	8	30995802	31033715
ENSG00000165392	WRN	p12	8	31033788	31176138
ENSG00000172728	FUT10	p12	8	33370824	33473146
ENSG00000129696	TTI2	p12	8	33473386	33513185
ENSG00000198042	MAK16	p12	8	33485182	33501262
ENSG00000133874	RNF122	p12	8	33547754	33567128
ENSG00000183779	ZNF703	p11.23	8	37695782	37700019
ENSG00000147475	ERLIN2	p11.23	8	37736601	37758422
ENSG00000147471	PLPBP	p11.23	8	37762595	37779768
ENSG00000020181	ADGRA2	p11.23	8	37784191	37844896
ENSG00000104221	BRF2	p11.23	8	37843268	37849861
ENSG00000156675	RAB11FIP1	p11.23	8	37858618	37899497
ENSG00000187840	EIF4EBP1	p11.23	8	38030534	38060365
ENSG00000129691	ASH2L	p11.23	8	38105493	38144076
ENSG00000147465	STAR	p11.23	8	38142700	38150992
ENSG00000175324	LSM1	p11.23	8	38163335	38176730
ENSG00000156735	BAG4	p11.23	8	38176533	38213301
ENSG00000085788	DDHD2	p11.23	8	38225218	38275558
ENSG00000147535	PLPP5	p11.23	8	38263130	38269243
ENSG00000077782	FGFR1	p11.23	8	38400215	38468834
ENSG00000169499	PLEKHA2	p11.22	8	38901235	38973912
ENSG00000169495	HTRA4	p11.22	8	38974228	38988663
ENSG00000169490	TM2D2	p11.22	8	38988808	38996824
ENSG00000197140	ADAM32	p11.22	8	39106990	39284917
ENSG00000176907	TCIM	p11.21	8	40153482	40155310
ENSG00000147533	GOLGA7	p11.21	8	41490396	41510980
ENSG00000147536	GINS4	p11.21	8	41529218	41545030
ENSG00000158669	GPAT4	p11.21	8	41577187	41625001
ENSG00000029534	ANK1	p11.21	8	41653220	41896762
ENSG00000083168	KAT6A	p11.21	8	41929479	42051994
ENSG00000070718	AP3M2	p11.21	8	42152946	42171673
ENSG00000104365	IKBKB	p11.21	8	42271302	42332653
ENSG00000070501	POLB	p11.21	8	42338454	42371808
ENSG00000078668	VDAC3	p11.21	8	42391624	42405937
ENSG00000168575	SLC20A2	p11.21	8	42416475	42541926
ENSG00000176209	SMIM19	p11.21	8	42541155	42555193
ENSG00000147434	CHRNA6	p11.21	8	42752620	42796392
ENSG00000131931	THAP1	p11.21	8	42836674	42843325
ENSG00000120925	RNF170	p11.21	8	42849637	42897290
ENSG00000168172	HOOK3	p11.21	8	42896946	43030535
ENSG00000168522	FNTA	p11.21	8	43034194	43085788
ENSG00000185900	POMK	p11.21	8	43093506	43123434
ENSG00000165102	HGSNAT	p11.21	8	43140464	43202855
ENSG00000164808	SPIDR	q11.21	8	47260878	47736306
ENSG00000221869	CEBPD	q11.21	8	47736913	47738164
ENSG00000253729	PRKDC	q11.21	8	47773111	47960178
ENSG00000104738	MCM4	q11.21	8	47960185	47978160
ENSG00000169139	UBE2V2	q11.21	8	48008415	48064708
ENSG00000019549	SNAI2	q11.21	8	48917598	48921740
ENSG00000168300	PCMTD1	q11.23	8	51817575	51899186
ENSG00000147488	ST18	q11.23	8	52110839	52460959
ENSG00000023287	RB1CC1	q11.23	8	52622458	52745843
ENSG00000047249	ATP6V1H	q11.23	8	53715543	53843558
ENSG00000187735	TCEA1	q11.23	8	53966552	54022456
ENSG00000120992	LYPLA1	q11.23	8	54046367	54102017
ENSG00000137547	MRPL15	q11.23	8	54135241	54148514
ENSG00000164736	SOX17	q11.23	8	54457935	54460892
ENSG00000167904	TMEM68	q12.1	8	55696424	55773407
ENSG00000137574	TGS1	q12.1	8	55773446	55826445
ENSG00000254087	LYN	q12.1	8	55879835	56014169
ENSG00000008988	RPS20	q12.1	8	56067295	56074581
ENSG00000170791	CHCHD7	q12.1	8	56211686	56218809
ENSG00000104331	IMPAD1	q12.1	8	56957931	56993867
ENSG00000169122	FAM110B	q12.1	8	57994509	58204279
ENSG00000215114	UBXN2B	q12.1	8	58411359	58451501
ENSG00000137575	SDCBP	q12.1	8	58552924	58582859
ENSG00000035681	NSMAF	q12.1	8	58583508	58659853
ENSG00000198846	TOX	q12.1	8	58805412	59119147
ENSG00000178538	CA8	q12.1	8	60185412	60281400
ENSG00000104388	RAB2A	q12.1	8	60516936	60623644
ENSG00000171316	CHD7	q12.2	8	60678740	60868028
ENSG00000198363	ASPH	q12.3	8	61500556	61714640
ENSG00000137563	GGH	q12.3	8	63015079	63038806
ENSG00000185728	YTHDF3	q12.3	8	63168553	63212786
ENSG00000180828	BHLHE22	q12.3	8	64580365	64583627
ENSG00000172817	CYP7B1	q12.3	8	64587763	64798737
ENSG00000104442	ARMC1	q13.1	8	65602458	65634217
ENSG00000066855	MTFR1	q13.1	8	65644734	65771261
ENSG00000205268	PDE7A	q13.1	8	65714334	65842322
ENSG00000179041	RRS1	q13.1	8	66429014	66430733
ENSG00000175073	VCPIP1	q13.1	8	66628487	66667231
ENSG00000104205	SGK3	q13.1	8	66712734	66862022
ENSG00000178460	MCMDC2	q13.1	8	66870749	66922048
ENSG00000121022	COPS5	q13.1	8	67043079	67083783
ENSG00000104218	CSPP1	q13.1	8	67062426	67196263
ENSG00000066777	ARFGEF1	q13.2	8	67173511	67343781
ENSG00000046889	PREX2	q13.2	8	67952046	68237032
ENSG00000165084	C8orf34	q13.2	8	68330955	68819023
ENSG00000137573	SULF1	q13.2	8	69466624	69660915
ENSG00000140396	NCOA2	q13.3	8	70109782	70403808
ENSG00000067167	TRAM1	q13.3	8	70573218	70608416
ENSG00000147592	LACTB2	q13.3	8	70635318	70669185
ENSG00000178860	MSC	q13.3	8	71841549	71844468
ENSG00000147601	TERF1	q21.11	8	73008864	73048123
ENSG00000147604	RPL7	q21.11	8	73290242	73295789
ENSG00000040341	STAU2	q21.11	8	73420369	73747708
ENSG00000104343	UBE2W	q21.11	8	73780097	73878910
ENSG00000154582	ELOC	q21.11	8	73939169	73972287
ENSG00000175606	TMEM70	q21.11	8	73972437	73982783
ENSG00000154589	LY96	q21.11	8	73991392	74029079
ENSG00000164749	HNF4G	q21.13	8	75407914	75566834
ENSG00000091656	ZFHX4	q21.13	8	76681239	76867281
ENSG00000164751	PEX2	q21.13	8	76980258	77001044
ENSG00000104427	ZC2HC1A	q21.13	8	78666089	78719765
ENSG00000104432	IL7	q21.13	8	78675743	78805523
ENSG00000164683	HEY1	q21.13	8	79762371	79767857
ENSG00000147586	MRPS28	q21.13	8	79918717	80030289
ENSG00000276418	AC036214.3	q21.13	8	79918860	80080775
ENSG00000076554	TPD52	q21.13	8	80034745	80231232
ENSG00000205189	ZBTB10	q21.13	8	80485619	80526265
ENSG00000164684	ZNF704	q21.13	8	80628451	80874781
ENSG00000076641	PAG1	q21.13	8	80967810	81112068
ENSG00000164687	FABP5	q21.13	8	81280536	81284777
ENSG00000133731	IMPA1	q21.13	8	81656914	81686331
ENSG00000253598	SLC10A5	q21.13	8	81693631	81695058
ENSG00000104231	ZFAND1	q21.13	8	81701334	81732903
ENSG00000164695	CHMP4C	q21.13	8	81732448	81759515
ENSG00000104497	SNX16	q21.13	8	81799581	81842866
ENSG00000133739	LRRCC1	q21.2	8	85107215	85146080
ENSG00000133740	E2F5	q21.2	8	85177154	85217158
ENSG00000176731	RBIS	q21.2	8	85214048	85220421
ENSG00000147614	ATP6V0D2	q21.3	8	85987323	86154225
ENSG00000123124	WWP1	q21.3	8	86342547	86478420
ENSG00000176623	RMDN1	q21.3	8	86468257	86514357
ENSG00000085719	CPNE3	q21.3	8	86514435	86561498
ENSG00000156103	MMP16	q21.3	8	88032011	88328025
ENSG00000104312	RIPK2	q21.3	8	89757806	89791064
ENSG00000164823	OSGIN2	q21.3	8	89901849	89927888
ENSG00000104320	NBN	q21.3	8	89933331	90003228
ENSG00000104325	DECR1	q21.3	8	90001405	90053633
ENSG00000253250	C8orf88	q21.3	8	90958471	90985238
ENSG00000155099	PIP4P2	q21.3	8	90993802	91040872
ENSG00000155100	OTUD6B	q21.3	8	91070196	91087095
ENSG00000214954	LRRC69	q21.3	8	91101832	91219236
ENSG00000079102	RUNX1T1	q21.3	8	91954967	92103286
ENSG00000205133	TRIQK	q22.1	8	92883532	93017673
ENSG00000188343	FAM92A	q22.1	8	93698561	93731527
ENSG00000183808	RBM12B	q22.1	8	93729356	93741017
ENSG00000164953	TMEM67	q22.1	8	93754844	93819234
ENSG00000164951	PDP1	q22.1	8	93857807	93926068
ENSG00000164949	GEM	q22.1	8	94249253	94262350
ENSG00000197275	RAD54B	q22.1	8	94371960	94475115
ENSG00000164944	VIRMA	q22.1	8	94487689	94553529
ENSG00000104413	ESRP1	q22.1	8	94641074	94707466
ENSG00000156162	DPY19L4	q22.1	8	94719703	94793836
ENSG00000164941	INTS8	q22.1	8	94813311	94881746
ENSG00000175305	CCNE2	q22.1	8	94879770	94896678
ENSG00000156170	NDUFAF6	q22.1	8	94895767	95116455
ENSG00000164938	TP53INP1	q22.1	8	94925972	94949378
ENSG00000175895	PLEKHF2	q22.1	8	95133785	95156685
ENSG00000156172	C8orf37	q22.1	8	95244913	95269201
ENSG00000156467	UQCRB	q22.1	8	96222947	96235546
ENSG00000156469	MTERF3	q22.1	8	96239398	96261610
ENSG00000156471	PTDSS1	q22.1	8	96261902	96336995
ENSG00000104324	CPQ	q22.1	8	96645242	97149654
ENSG00000180543	TSPYL5	q22.1	8	97273488	97277928
ENSG00000147649	MTDH	q22.1	8	97644184	97730260
ENSG00000104341	LAPTM4B	q22.1	8	97775057	97853013
ENSG00000132561	MATN2	q22.1	8	97868840	98036724
ENSG00000156509	FBXO43	q22.2	8	100133351	100145817
ENSG00000147669	POLR2K	q22.2	8	100150623	100154003
ENSG00000104450	SPAG1	q22.2	8	100157906	100259278
ENSG00000034677	RNF19A	q22.2	8	100257060	100336218
ENSG00000156482	RPL30	q22.2	8	98024851	98046469
ENSG00000132541	RIDA	q22.2	8	98102344	98117171
ENSG00000104356	POP1	q22.2	8	98117293	98159835
ENSG00000104361	NIPAL2	q22.2	8	98189826	98294393
ENSG00000104375	STK3	q22.2	8	98371228	98942827
ENSG00000164920	OSR2	q22.2	8	98944403	98952104
ENSG00000132549	VPS13B	q22.2	8	99013266	99877580
ENSG00000164919	COX6C	q22.2	8	99873200	99893707
ENSG00000186106	ANKRD46	q22.3	8	100509752	100559784
ENSG00000070756	PABPC1	q22.3	8	100685816	100722809
ENSG00000164924	YWHAZ	q22.3	8	100916523	100953388
ENSG00000120963	ZNF706	q22.3	8	101177878	101206193
ENSG00000083307	GRHL2	q22.3	8	101492439	101669726
ENSG00000048392	RRM2B	q22.3	8	102204502	102238961
ENSG00000104517	UBR5	q22.3	8	102252273	102412759
ENSG00000155090	KLF10	q22.3	8	102648784	102655725
ENSG00000155096	AZIN1	q22.3	8	102826308	102893864
ENSG00000155097	ATP6V1C1	q22.3	8	103021063	103073051
ENSG00000164930	FZD6	q22.3	8	103298433	103332866
ENSG00000164932	CTHRC1	q22.3	8	103371538	103382989
ENSG00000164933	SLC25A32	q22.3	8	103398635	103415189
ENSG00000164934	DCAF13	q22.3	8	103414714	103443453
ENSG00000164935	DCSTAMP	q22.3	8	104339087	104356689
ENSG00000147650	LRP12	q22.3	8	104489231	104589024
ENSG00000169946	ZFPM2	q22.3	8	104590733	105804539
ENSG00000164830	OXR1	q23.1	8	106359476	106752694
ENSG00000154188	ANGPT1	q23.1	8	107249482	107498055
ENSG00000104408	EIF3E	q23.1	8	108201216	108435333
ENSG00000104412	EMC2	q23.1	8	108443601	108489196
ENSG00000120526	NUDCD1	q23.1	8	109240919	109334118
ENSG00000120533	ENY2	q23.1	8	109334324	109345954
ENSG00000147654	EBAG9	q23.2	8	109539711	109565996
ENSG00000147642	SYBU	q23.2	8	109573978	109691791
ENSG00000104447	TRPS1	q23.3	8	115408496	115809673
ENSG00000147677	EIF3H	q24.11	8	116642130	116766925
ENSG00000147679	UTP23	q24.11	8	116766505	116849463
ENSG00000164754	RAD21	q24.11	8	116845934	116874776
ENSG00000164758	MED30	q24.11	8	117520713	117540262
ENSG00000182197	EXT1	q24.11	8	117794490	118111826
ENSG00000177570	SAMD12	q24.12	8	118189455	118622112
ENSG00000184374	COLEC10	q24.12	8	118995452	119108455
ENSG00000147676	MAL2	q24.12	8	119165034	119245673
ENSG00000136999	CCN3	q24.12	8	119416446	119424434
ENSG00000064313	TAF2	q24.12	8	119730774	119832841
ENSG00000136982	DSCC1	q24.12	8	119833976	119855894
ENSG00000155792	DEPTOR	q24.12	8	119873717	120050918
ENSG00000172172	MRPL13	q24.12	8	120380761	120445402
ENSG00000172167	MTBP	q24.12	8	120445400	120542133
ENSG00000172164	SNTB1	q24.12	8	120535745	120813273
ENSG00000170961	HAS2	q24.13	8	121612116	121641440
ENSG00000178764	ZHX2	q24.13	8	122781655	122974510
ENSG00000136986	DERL1	q24.13	8	123013170	123042302
ENSG00000156787	TBC1D31	q24.13	8	123041968	123152153
ENSG00000189376	C8orf76	q24.13	8	123219967	123241377
ENSG00000259305	ZHX1-C8orf76	q24.13	8	123226189	123274284
ENSG00000165156	ZHX1	q24.13	8	123248451	123275541
ENSG00000156802	ATAD2	q24.13	8	123319850	123416350
ENSG00000156795	WDYHV1	q24.13	8	123416726	123470028
ENSG00000156804	FBXO32	q24.13	8	123497889	123541206
ENSG00000175946	KLHL38	q24.13	8	123645527	123652950
ENSG00000104537	ANXA13	q24.13	8	123680794	123737402
ENSG00000176853	FAM91A1	q24.13	8	123768439	123815452
ENSG00000164983	TMEM65	q24.13	8	124306189	124372692
ENSG00000183665	TRMT12	q24.13	8	124450820	124462150
ENSG00000170881	RNF139	q24.13	8	124474880	124488618
ENSG00000147687	TATDN1	q24.13	8	124488485	124539458
ENSG00000147684	NDUFB9	q24.13	8	124539101	124580648
ENSG00000170873	MTSS1	q24.13	8	124550790	124728429
ENSG00000180938	ZNF572	q24.13	8	124973295	124979389
ENSG00000104549	SQLE	q24.13	8	124998497	125022283
ENSG00000164961	WASHC5	q24.13	8	125024260	125091819
ENSG00000156831	NSMCE2	q24.13	8	125091679	125367120
ENSG00000173334	TRIB1	q24.13	8	125430358	125438403
ENSG00000168672	LRATD2	q24.21	8	126552443	126558478
ENSG00000212993	POU5F1B	q24.21	8	127322183	127420066
ENSG00000136997	MYC	q24.21	8	127735434	127742951
ENSG00000153310	CYRIB	q24.21	8	129839593	130017129
ENSG00000153317	ASAP1	q24.22	8	130052104	130443674
ENSG00000132294	EFR3A	q24.22	8	131904093	132013642
ENSG00000184156	KCNQ3	q24.22	8	132120859	132481095
ENSG00000129292	PHF20L1	q24.22	8	132775358	132848807
ENSG00000042832	TG	q24.22	8	132866958	133134903
ENSG00000155926	SLA	q24.22	8	133036728	133102912
ENSG00000104415	CCN4	q24.22	8	133191039	133231690
ENSG00000104419	NDRG1	q24.22	8	133237171	133302022
ENSG00000008513	ST3GAL1	q24.22	8	133454848	133571940
ENSG00000066827	ZFAT	q24.22	8	134477788	134713049
ENSG00000131773	KHDRBS3	q24.23	8	135457456	135656722
ENSG00000169436	COL22A1	q24.3	8	138588235	138914041
ENSG00000167632	TRAPPC9	q24.3	8	139727725	140458579
ENSG00000104472	CHRAC1	q24.3	8	140511311	140517154
ENSG00000123908	AGO2	q24.3	8	140520156	140635633
ENSG00000169398	PTK2	q24.3	8	140657900	141002216
ENSG00000105339	DENND3	q24.3	8	141117278	141195808
ENSG00000022567	SLC45A4	q24.3	8	141207166	141308305
ENSG00000204882	GPR20	q24.3	8	141356470	141367286
ENSG00000184489	PTP4A3	q24.3	8	141391995	141432454
ENSG00000171045	TSNARE1	q24.3	8	142212080	142403182
ENSG00000198576	ARC	q24.3	8	142611049	142614479
ENSG00000234616	JRK	q24.3	8	142657460	142681968
ENSG00000160886	LY6K	q24.3	8	142700111	142705127
ENSG00000130193	THEM6	q24.3	8	142727223	142736927
ENSG00000180155	LYNX1	q24.3	8	142771197	142777810
ENSG00000160932	LY6E	q24.3	8	143017982	143023832
ENSG00000176956	LY6H	q24.3	8	143157914	143160711
ENSG00000181638	ZFP41	q24.3	8	143246821	143262705
ENSG00000250571	GLI4	q24.3	8	143267433	143276931
ENSG00000185730	ZNF696	q24.3	8	143289676	143299952
ENSG00000184428	TOP1MT	q24.3	8	143304384	143359979
ENSG00000158106	RHPN1	q24.3	8	143368876	143384221
ENSG00000014164	ZC3H3	q24.3	8	143437659	143541447
ENSG00000104518	GSDMD	q24.3	8	143553207	143563062
ENSG00000204839	MROH6	q24.3	8	143566192	143572772
ENSG00000147813	NAPRT	q24.3	8	143574785	143578649
ENSG00000104529	EEF1D	q24.3	8	143579697	143599541
ENSG00000179886	TIGD5	q24.3	8	143597831	143603224
ENSG00000104524	PYCR3	q24.3	8	143603210	143609773
ENSG00000104522	TSTA3	q24.3	8	143612618	143618048
ENSG00000183309	ZNF623	q24.3	8	143636013	143656418
ENSG00000181135	ZNF707	q24.3	8	143684452	143713898
ENSG00000180921	FAM83H	q24.3	8	143723933	143738234
ENSG00000203499	IQANK1	q24.3	8	143734140	143790644
ENSG00000180900	SCRIB	q24.3	8	143790920	143815773
ENSG00000179950	PUF60	q24.3	8	143816344	143829352
ENSG00000185189	NRBP2	q24.3	8	143833583	143840973
ENSG00000178209	PLEC	q24.3	8	143915147	143976734
ENSG00000178685	PARP10	q24.3	8	143977153	144012772
ENSG00000178719	GRINA	q24.3	8	143990056	143993415
ENSG00000186583	SPATC1	q24.3	8	144012280	144047114
ENSG00000178814	OPLAH	q24.3	8	144051266	144063965
ENSG00000178896	EXOSC4	q24.3	8	144078648	144080648
ENSG00000197858	GPAA1	q24.3	8	144082590	144086216
ENSG00000179091	CYC1	q24.3	8	144095039	144097525
ENSG00000179526	SHARPIN	q24.3	8	144098633	144108124
ENSG00000179632	MAF1	q24.3	8	144104461	144107611
ENSG00000179698	WDR97	q24.3	8	144107726	144118328
ENSG00000235173	HGH1	q24.3	8	144137774	144140851
ENSG00000179832	MROH1	q24.3	8	144148016	144261940
ENSG00000261236	BOP1	q24.3	8	144262045	144291438
ENSG00000260428	SCX	q24.3	8	144266453	144268481
ENSG00000185122	HSF1	q24.3	8	144291591	144314720
ENSG00000185000	DGAT1	q24.3	8	144314584	144326910
ENSG00000185803	SLC52A2	q24.3	8	144354135	144361272
ENSG00000182325	FBXL6	q24.3	8	144355431	144359376
ENSG00000173137	ADCK5	q24.3	8	144373101	144393242
ENSG00000071894	CPSF1	q24.3	8	144393229	144409335
ENSG00000147804	SLC39A4	q24.3	8	144409742	144416844
ENSG00000160948	VPS28	q24.3	8	144423601	144428563
ENSG00000160949	TONSL	q24.3	8	144428775	144444440
ENSG00000187954	CYHR1	q24.3	8	144449582	144465677
ENSG00000167702	KIFC2	q24.3	8	144466043	144474202
ENSG00000160972	PPP1R16A	q24.3	8	144477969	144502121
ENSG00000167701	GPT	q24.3	8	144502973	144507174
ENSG00000167700	MFSD3	q24.3	8	144509070	144511213
ENSG00000160957	RECQL4	q24.3	8	144511288	144517845
ENSG00000160959	LRRC14	q24.3	8	144517992	144525172
ENSG00000213563	C8orf82	q24.3	8	144525733	144529132
ENSG00000147799	ARHGAP39	q24.3	8	144529179	144605816
ENSG00000198169	ZNF251	q24.3	8	144720907	144756417
ENSG00000196378	ZNF34	q24.3	8	144773114	144787345
ENSG00000161016	RPL8	q24.3	8	144789765	144792587
ENSG00000197363	ZNF517	q24.3	8	144798876	144811169
ENSG00000147789	ZNF7	q24.3	8	144827464	144847509
ENSG00000170619	COMMD5	q24.3	8	144841042	144853736
ENSG00000196150	ZNF250	q24.3	8	144876497	144902168
ENSG00000170631	ZNF16	q24.3	8	144930358	144950888
ENSG00000182307	C8orf33	q24.3	8	145052465	145066685
