# Supplementary material for: The Role of Copy Number Variants in Gene Co-Expression Patterns for Luminal B Breast Tumors
Source: Front Genet. 2022 Apr 1;13:806607. doi: 10.3389/fgene.2022.806607 (PMC9010943; doi:10.3389/fgene.2022.806607)
Supplement: Supplementary file 1 [file DataSheet1.zip › Supplementary/S10.xlsx]

## Sheet: Sheet1
EnsemblID	Chr	Start	End	Band	Symbol	LFC	P.val
ENSG00000023287	8	52622456	52745843	q11.23	RB1CC1	0.638764	5.5314e-39
ENSG00000047249	8	53715557	53843558	q11.23	ATP6V1H	1.29751	1.25875e-118
ENSG00000067167	8	70573442	70608387	q13.3	TRAM1	0.351711	2.50879e-13
ENSG00000070718	8	42152946	42171673	p11.21	AP3M2	0.667453	4.35316e-20
ENSG00000071894	8	144393229	144409349	q24.3	CPSF1	0.469209	9.22018e-29
ENSG00000078668	8	42391624	42405897	p11.21	VDAC3	0.521771	1.16744e-14
ENSG00000079459	8	11795573	11839309	p23.1	FDFT1	-0.179998	0.00255605
ENSG00000083168	8	41929479	42051990	p11.21	KAT6A	0.519194	1.55817e-12
ENSG00000085788	8	38225218	38275558	p11.23	DDHD2	-0.0331832	0.629872
ENSG00000104218	8	67062426	67196263	q13.1	CSPP1	0.991984	2.9951e-70
ENSG00000104221	8	37843268	37849904	p11.23	BRF2	0.46734	7.64563e-14
ENSG00000104228	8	27284887	27311319	p21.2	TRIM35	-0.695806	5.06511e-64
ENSG00000104290	8	28494205	28574268	p21.1	FZD3	0.158117	0.0482592
ENSG00000104299	8	28767661	28890242	p21.1	INTS9	0.276213	4.79488e-08
ENSG00000104320	8	89933336	90003228	q21.3	NBN	0.89576	6.88993e-73
ENSG00000104331	8	56957933	56993844	q12.1	IMPAD1	0.346988	2.93553e-12
ENSG00000104343	8	73780097	73878910	q21.11	UBE2W	0.879862	3.10949e-86
ENSG00000104365	8	42271302	42332653	p11.21	IKBKB	0.568158	9.98097e-21
ENSG00000104388	8	60516857	60623627	q12.1	RAB2A	1.08004	1.62044e-92
ENSG00000104442	8	65602456	65634217	q13.1	ARMC1	0.611372	5.31844e-48
ENSG00000104450	8	100157906	100259278	q22.2	SPAG1	2.29421	1.11722e-150
ENSG00000104472	8	140511298	140517137	q24.3	CHRAC1	0.242016	6.15653e-10
ENSG00000104522	8	143612618	143618048	q24.3	TSTA3	1.25901	3.40709e-110
ENSG00000104524	8	143603913	143609773	q24.3	PYCR3	1.37539	8.2621e-151
ENSG00000104529	8	143579697	143599541	q24.3	EEF1D	0.205529	6.12318e-08
ENSG00000104613	8	19817140	19852083	p21.3	INTS10	-0.694969	2.94914e-48
ENSG00000104626	8	9002147	9116746	p23.1	ERI1	0.107079	0.0438017
ENSG00000104635	8	22367249	22434129	p21.3	SLC39A14	-0.341932	5.59157e-13
ENSG00000104643	8	11284416	11328146	p23.1	MTMR9	-0.556343	8.44339e-28
ENSG00000104660	8	30095398	30177208	p12	LEPROTL1	0.210705	2.82087e-05
ENSG00000104671	8	30156297	30183640	p12	DCTN6	-0.48887	1.00157e-16
ENSG00000104679	8	23270120	23296279	p21.3	R3HCC1	-0.393519	4.45138e-27
ENSG00000104689	8	23190452	23225126	p21.3	TNFRSF10A	-0.298694	9.84306e-07
ENSG00000104691	8	30732247	30767006	p12	UBXN8	0.179897	0.00418734
ENSG00000104695	8	30774457	30814314	p12	PPP2CB	-0.609134	5.13656e-34
ENSG00000104714	8	614746	738106	p23.3	ERICH1	-0.503684	4.09743e-21
ENSG00000104738	8	47960185	47978160	q11.21	MCM4	1.59819	1.56478e-163
ENSG00000104756	8	25427847	25458476	p21.2	KCTD9	-1.15972	2.12273e-90
ENSG00000104763	8	18055992	18084998	p22	ASAH1	-0.302175	1.00883e-05
ENSG00000104765	8	26382898	26505636	p21.2	BNIP3L	-0.539764	8.24347e-27
ENSG00000120526	8	109240919	109334385	q23.1	NUDCD1	0.938975	7.16493e-97
ENSG00000120533	8	109334324	109345953	q23.1	ENY2	0.633082	1.10208e-45
ENSG00000120885	8	27596917	27615031	p21.1	CLU	-1.33371	1.13042e-28
ENSG00000120889	8	23020133	23069179	p21.3	TNFRSF10B	-0.511516	1.11144e-18
ENSG00000120896	8	22544986	22575788	p21.3	SORBS3	-0.660534	5.05658e-43
ENSG00000120899	8	27311482	27459391	p21.2	PTK2B	-0.0286808	0.529675
ENSG00000120910	8	22440819	22541142	p21.3	PPP3CC	-0.343584	2.12029e-09
ENSG00000120913	8	22578279	22598025	p21.3	PDLIM2	-0.521819	1.49988e-36
ENSG00000120925	8	42849637	42897290	p11.21	RNF170	0.119433	0.0693098
ENSG00000120992	8	54046367	54102017	q11.23	LYPLA1	1.34564	5.7719e-105
ENSG00000121022	8	67043079	67083783	q13.1	COPS5	0.873111	1.32511e-83
ENSG00000129422	8	17643795	17800917	p22	MTUS1	-0.682151	8.47445e-20
ENSG00000129691	8	38105242	38144076	p11.23	ASH2L	0.543452	3.66574e-17
ENSG00000129696	8	33473386	33513601	p12	TTI2	0.352147	1.89312e-08
ENSG00000130193	8	142727203	142736927	q24.3	THEM6	0.814544	1.14422e-41
ENSG00000130227	8	21919671	22006585	p21.3	XPO7	-0.158088	0.000123764
ENSG00000131931	8	42836674	42843325	p11.21	THAP1	-0.0693498	0.174705
ENSG00000133872	8	30063012	30083208	p12	SARAF	-0.614616	4.55583e-30
ENSG00000133874	8	33547755	33567125	p12	RNF122	-0.767717	6.00049e-41
ENSG00000134014	8	28089673	28191156	p21.1	ELP3	0.0124428	0.814725
ENSG00000136986	8	123013164	123042423	q24.13	DERL1	0.67074	2.55472e-60
ENSG00000137547	8	54135210	54147901	q11.23	MRPL15	0.676537	4.0147e-48
ENSG00000137574	8	55773142	55825448	q12.1	TGS1	0.342684	5.80895e-14
ENSG00000137575	8	58552924	58582860	q12.1	SDCBP	-1.05198	1.87572e-55
ENSG00000147316	8	6406592	6648504	p23.1	MCPH1	-0.07461	0.11963
ENSG00000147364	8	406428	477967	p23.3	FBXO25	-0.511167	1.06523e-13
ENSG00000147416	8	20197367	20226819	p21.3	ATP6V1B2	-0.155328	5.27139e-05
ENSG00000147419	8	27733311	27772653	p21.1	CCDC25	-0.508934	3.46633e-24
ENSG00000147421	8	28890394	29064764	p21.1	HMBOX1	-0.551611	4.63324e-24
ENSG00000147437	8	25419260	25424654	p21.2	GNRH1	-1.58936	1.6889e-111
ENSG00000147439	8	22620418	22669148	p21.3	BIN3	-0.36178	3.55529e-21
ENSG00000147454	8	23528805	23575463	p21.2	SLC25A37	-1.52994	3.63592e-128
ENSG00000147457	8	23243637	23262000	p21.3	CHMP7	-0.22148	2.97726e-08
ENSG00000147459	8	25184723	25418082	p21.2	DOCK5	0.193868	0.00533923
ENSG00000147471	8	37762593	37779767	p11.23	PLPBP	0.225447	0.000478043
ENSG00000147475	8	37736599	37759101	p11.23	ERLIN2	0.369999	1.45223e-07
ENSG00000147533	8	41490396	41510980	p11.21	GOLGA7	-0.187455	0.00395654
ENSG00000147535	8	38263130	38269243	p11.23	PLPP5	0.915205	4.85439e-38
ENSG00000147536	8	41529206	41545046	p11.21	GINS4	1.45876	1.60675e-78
ENSG00000147548	8	38269697	38382272	p11.23	NSD3	0.898105	3.79263e-28
ENSG00000147601	8	73008864	73048122	q21.11	TERF1	0.644828	4.03597e-52
ENSG00000147677	8	116642130	116766925	q24.11	EIF3H	1.29033	9.57177e-70
ENSG00000147679	8	116766503	116849463	q24.11	UTP23	0.888013	1.58671e-77
ENSG00000147684	8	124539103	124568510	q24.13	NDUFB9	0.775646	2.27795e-72
ENSG00000147687	8	124488485	124539458	q24.13	TATDN1	0.394427	1.15345e-18
ENSG00000147789	8	144827464	144847509	q24.3	ZNF7	0.46901	2.0537e-36
ENSG00000147799	8	144529179	144605816	q24.3	ARHGAP39	1.87216	9.95029e-194
ENSG00000154328	8	11769639	11787346	p23.1	NEIL2	-0.215378	6.60758e-06
ENSG00000154359	8	12721894	12756073	p23.1	LONRF1	-1.28444	1.61973e-74
ENSG00000154582	8	73939169	73972287	q21.11	ELOC	1.28831	3.03618e-178
ENSG00000155189	8	6708357	6759666	p23.1	AGPAT5	0.298941	2.45511e-06
ENSG00000155975	8	17246571	17302427	p22	VPS37A	0.314756	3.82115e-11
ENSG00000156471	8	96261715	96336995	q22.1	PTDSS1	0.659517	2.09216e-59
ENSG00000156675	8	37858618	37899467	p11.23	RAB11FIP1	0.943356	1.87286e-30
ENSG00000156735	8	38176533	38213301	p11.23	BAG4	0.398712	1.96892e-08
ENSG00000156795	8	123416725	123467230	q24.13	WDYHV1	1.00749	1.92077e-104
ENSG00000156802	8	123319850	123416350	q24.13	ATAD2	2.67927	1.0923e-244
ENSG00000156831	8	125091679	125367120	q24.13	NSMCE2	1.48042	6.1482e-166
ENSG00000157110	8	30384479	30572261	p12	RBPMS	-0.870575	3.31024e-26
ENSG00000158106	8	143368887	143384220	q24.3	RHPN1	1.98843	1.00281e-173
ENSG00000158669	8	41577187	41625001	p11.21	GPAT4	0.626853	3.7049e-22
ENSG00000158856	8	22048995	22082527	p21.3	DMTN	-1.54294	1.02105e-65
ENSG00000158863	8	22089159	22104898	p21.3	FAM160B2	-0.451858	9.91294e-28
ENSG00000158941	8	22604632	22621514	p21.3	CCAR2	-0.141482	0.000147981
ENSG00000160948	8	144423601	144428563	q24.3	VPS28	0.71319	2.28135e-74
ENSG00000160949	8	144428775	144444444	q24.3	TONSL	1.47885	1.24378e-155
ENSG00000160957	8	144511288	144517845	q24.3	RECQL4	2.10043	1.26231e-221
ENSG00000160959	8	144517992	144525178	q24.3	LRRC14	0.346569	3.8683e-17
ENSG00000160972	8	144477969	144502121	q24.3	PPP1R16A	0.805743	1.32172e-54
ENSG00000161016	8	144789765	144792587	q24.3	RPL8	-0.102211	0.0100709
ENSG00000164751	8	76980258	77001044	q21.13	PEX2	0.411286	2.75909e-22
ENSG00000164808	8	47260575	47736306	q11.21	SPIDR	0.786172	2.42119e-51
ENSG00000164823	8	89901859	89927888	q21.3	OSGIN2	0.503416	9.38645e-19
ENSG00000164933	8	103398635	103415189	q22.3	SLC25A32	0.433524	6.74875e-31
ENSG00000164934	8	103414714	103443453	q22.3	DCAF13	1.53081	4.11158e-175
ENSG00000164941	8	94813311	94881746	q22.1	INTS8	1.2639	1.82264e-146
ENSG00000164944	8	94487693	94553529	q22.1	VIRMA	0.931817	3.55388e-62
ENSG00000164961	8	125024260	125091840	q24.13	WASHC5	0.994765	1.32904e-87
ENSG00000165046	8	38386207	38409527	p11.23	LETM2	0.855261	2.19032e-23
ENSG00000165102	8	43140455	43202855	p11.21	HGSNAT	0.178456	0.00176219
ENSG00000165392	8	31033801	31173769	p12	WRN	-0.155079	0.00410876
ENSG00000167632	8	139730343	140458579	q24.3	TRAPPC9	1.41227	2.31674e-147
ENSG00000167702	8	144466043	144474202	q24.3	KIFC2	1.48122	2.85842e-142
ENSG00000167904	8	55696424	55773407	q12.1	TMEM68	1.16941	3.70762e-90
ENSG00000168077	8	27633868	27676776	p21.1	SCARA3	-1.30671	3.5307e-47
ENSG00000168078	8	27809620	27838095	p21.1	PBK	4.08686	2.01944e-305
ENSG00000168172	8	42896932	43030539	p11.21	HOOK3	-0.369095	3.94529e-11
ENSG00000168300	8	51817575	51899186	q11.23	PCMTD1	0.132518	0.0458783
ENSG00000168476	8	22138020	22141951	p21.3	REEP4	0.858466	1.0867e-70
ENSG00000168495	8	22245104	22254600	p21.3	POLR3D	-0.358264	4.37501e-22
ENSG00000168522	8	43034194	43085788	p11.21	FNTA	0.105242	0.0707113
ENSG00000168575	8	42416475	42541926	p11.21	SLC20A2	0.557309	2.8815e-16
ENSG00000168615	8	38996869	39105144	p11.22	ADAM9	0.463373	1.41368e-07
ENSG00000169139	8	48008400	48064708	q11.21	UBE2V2	0.768111	2.49393e-58
ENSG00000169398	8	140657900	141002216	q24.3	PTK2	1.16829	7.2649e-118
ENSG00000169439	8	96493351	96611780	q22.1	SDC2	-0.784543	1.10897e-15
ENSG00000169490	8	38988808	38996824	p11.22	TM2D2	0.375319	6.55188e-08
ENSG00000170323	8	81478419	81483263	q21.13	FABP4	-7.31712	6.38269e-222
ENSG00000170619	8	144841042	144853736	q24.3	COMMD5	0.871557	6.6315e-103
ENSG00000170631	8	144930358	144950888	q24.3	ZNF16	0.379447	1.20539e-22
ENSG00000170881	8	124474738	124487914	q24.13	RNF139	0.646906	4.52523e-35
ENSG00000171045	8	142212080	142403240	q24.3	TSNARE1	0.451758	1.32835e-23
ENSG00000171320	8	27771949	27812640	p21.1	ESCO2	3.42108	2.1021e-270
ENSG00000172167	8	120445400	120542133	q24.12	MTBP	1.40585	2.31316e-149
ENSG00000172172	8	120380761	120445402	q24.12	MRPL13	1.73367	3.7559e-194
ENSG00000172728	8	33370824	33473422	p12	FUT10	-0.477715	2.79508e-12
ENSG00000172748	8	232137	264703	p23.3	ZNF596	-0.787343	9.89663e-27
ENSG00000173137	8	144373101	144393242	q24.3	ADCK5	0.926852	2.88828e-84
ENSG00000173273	8	9555914	9782346	p23.1	TNKS	0.183865	0.000409476
ENSG00000175073	8	66628487	66667217	q13.1	VCPIP1	0.654841	5.73271e-50
ENSG00000175324	8	38163321	38176730	p11.23	LSM1	0.799343	6.79399e-30
ENSG00000175606	8	73972437	73982783	q21.11	TMEM70	0.568901	3.15517e-45
ENSG00000175895	8	95133804	95156684	q22.1	PLEKHF2	1.80847	2.43179e-131
ENSG00000176209	8	42541155	42555193	p11.21	SMIM19	0.0165198	0.819104
ENSG00000176623	8	86468257	86514357	q21.3	RMDN1	0.23181	3.42579e-07
ENSG00000176731	8	85214076	85220421	q21.2	C8orf59	0.416812	4.1041e-21
ENSG00000178209	8	143915147	143976734	q24.3	PLEC	0.436426	1.4426e-29
ENSG00000178685	8	143977153	144012772	q24.3	PARP10	1.16243	2.95914e-93
ENSG00000178719	8	143990058	143993415	q24.3	GRINA	0.793686	8.31286e-92
ENSG00000178896	8	144078626	144080647	q24.3	EXOSC4	0.900013	1.70926e-99
ENSG00000179041	8	66429028	66430733	q13.1	RRS1	0.936801	4.40359e-79
ENSG00000179091	8	144095027	144097525	q24.3	CYC1	0.786379	1.26243e-79
ENSG00000179526	8	144098633	144108124	q24.3	SHARPIN	0.743048	7.39873e-73
ENSG00000179632	8	144104499	144107611	q24.3	MAF1	0.0760479	0.0185108
ENSG00000179832	8	144148016	144261940	q24.3	MROH1	1.0622	1.43347e-95
ENSG00000179886	8	143597835	143603224	q24.3	TIGD5	0.487794	6.14786e-37
ENSG00000179950	8	143816344	143829859	q24.3	PUF60	0.562221	8.25532e-52
ENSG00000180900	8	143790920	143815379	q24.3	SCRIB	0.803006	1.09726e-69
ENSG00000180921	8	143723933	143733801	q24.3	FAM83H	1.838	1.28944e-204
ENSG00000181135	8	143684452	143713898	q24.3	ZNF707	0.992625	8.47157e-97
ENSG00000181638	8	143246821	143262705	q24.3	ZFP41	0.771487	2.13086e-68
ENSG00000182307	8	145052378	145056030	q24.3	C8orf33	0.502073	4.49958e-33
ENSG00000182325	8	144355431	144359376	q24.3	FBXL6	1.18867	4.16783e-115
ENSG00000182372	8	1755778	1801711	p23.3	CLN8	-0.498487	5.21618e-24
ENSG00000183309	8	143636013	143656418	q24.3	ZNF623	0.792421	2.05549e-78
ENSG00000183665	8	124450820	124462150	q24.13	TRMT12	0.774867	2.45334e-50
ENSG00000184428	8	143304384	143359979	q24.3	TOP1MT	0.63394	1.11415e-44
ENSG00000184661	8	25458997	25507920	p21.2	CDCA2	2.91334	4.02152e-231
ENSG00000185000	8	144314584	144326910	q24.3	DGAT1	-0.063232	0.180764
ENSG00000185122	8	144291591	144314722	q24.3	HSF1	0.648474	1.59378e-58
ENSG00000185697	8	66562175	66614247	q13.1	MYBL1	2.27431	2.02645e-135
ENSG00000185728	8	63168553	63212786	q12.3	YTHDF3	0.272394	7.46174e-12
ENSG00000185730	8	143289676	143298061	q24.3	ZNF696	0.189114	1.91998e-07
ENSG00000185803	8	144354135	144361286	q24.3	SLC52A2	1.26606	1.52865e-150
ENSG00000185900	8	43093506	43123434	p11.21	POMK	0.377776	2.0304e-08
ENSG00000186523	8	12182096	12194133	p23.1	FAM86B1	-1.09462	5.90044e-25
ENSG00000186918	8	28345585	28402701	p21.1	ZNF395	-0.877143	1.21851e-69
ENSG00000187735	8	53966552	54022529	q11.23	TCEA1	0.626492	4.24963e-45
ENSG00000187840	8	38030341	38060365	p11.23	EIF4EBP1	0.915468	2.71095e-34
ENSG00000187954	8	144449582	144465677	q24.3	CYHR1	0.626788	5.1948e-62
ENSG00000196150	8	144876497	144902168	q24.3	ZNF250	0.402995	1.12769e-24
ENSG00000196378	8	144773114	144787345	q24.3	ZNF34	-0.0697767	0.0807452
ENSG00000197217	8	23385783	23457695	p21.3	ENTPD4	0.24367	1.42674e-07
ENSG00000197265	8	30578318	30658251	p12	GTF2E2	0.194922	0.000234854
ENSG00000197275	8	94371960	94475109	q22.1	RAD54B	2.08223	1.33088e-248
ENSG00000197363	8	144798876	144811169	q24.3	ZNF517	0.51741	2.75527e-34
ENSG00000197858	8	144082590	144086216	q24.3	GPAA1	0.483689	2.65351e-30
ENSG00000197892	8	29067279	29263124	p12	KIF13B	-0.0737403	0.301059
ENSG00000198042	8	33484750	33501260	p12	MAK16	-0.169322	0.00995273
ENSG00000198169	8	144720907	144756417	q24.3	ZNF251	0.442055	2.43996e-22
ENSG00000198791	8	17224964	17246878	p22	CNOT7	-0.400078	1.05242e-14
ENSG00000203499	8	143734140	143790644	q24.3	IQANK1	2.89182	1.92753e-254
ENSG00000213563	8	144525733	144529132	q24.3	C8orf82	0.307277	3.80182e-11
ENSG00000213865	8	66667615	66685564	q13.1	C8orf44	0.0584949	0.264477
ENSG00000214050	8	28348287	28490318	p21.1	FBXO16	1.50283	1.54123e-48
ENSG00000215114	8	58411264	58451501	q12.1	UBXN2B	0.94252	4.32277e-70
ENSG00000221914	8	26291491	26372680	p21.2	PPP2R2A	-0.0276862	0.585439
ENSG00000235173	8	144137769	144140843	q24.3	HGH1	1.13062	6.23849e-126
ENSG00000241852	8	22599601	22604150	p21.3	C8orf58	-0.943904	6.48566e-117
ENSG00000250571	8	143267433	143276931	q24.3	GLI4	0.107996	0.00993843
ENSG00000253729	8	47773108	47960183	q11.21	PRKDC	1.46853	4.55335e-113
ENSG00000254087	8	55879813	56014168	q12.1	LYN	-0.766247	4.76404e-57
ENSG00000254093	8	10764963	10839884	p23.1	PINX1	-0.382174	5.96003e-14
ENSG00000261236	8	144262102	144291370	q24.3	BOP1	0.92846	3.43098e-98
ENSG00000275074	8	22106872	22109419	p21.3	NUDT18	-0.0413983	0.347797
ENSG00000008988	8	56067295	56074581	q12.1	RPS20	-0.679698	6.10543e-34
ENSG00000034677	8	100257060	100336218	q22.2	RNF19A	0.254833	0.000198018
ENSG00000070501	8	42338454	42371808	p11.21	POLB	1.08757	1.88341e-37
ENSG00000014164	8	143437655	143541453	q24.3	ZC3H3	1.01446	1.60139e-129
ENSG00000078674	8	17922840	18029944	p22	PCM1	-0.129268	0.0316262
ENSG00000077782	8	38411138	38468834	p11.23	FGFR1	-1.02912	1.19514e-35
ENSG00000066777	8	67173511	67343677	q13.2	ARFGEF1	1.6839	1.76442e-171
ENSG00000012232	8	28600469	28755599	p21.1	EXTL3	-0.478867	4.26592e-23
ENSG00000104312	8	89757747	89791063	q21.3	RIPK2	0.956922	7.50363e-77
ENSG00000035681	8	58583504	58659844	q12.1	NSMAF	-0.0592933	0.313246
ENSG00000040341	8	73420369	73747708	q21.11	STAU2	1.52648	2.86164e-139
ENSG00000066855	8	65644734	65771261	q13.1	MTFR1	1.40435	1.09697e-130
ENSG00000008853	8	22987417	23020199	p21.3	RHOBTB2	-0.474213	1.96655e-26
ENSG00000104687	8	30678061	30727999	p12	GSR	0.892787	1.24579e-28
ENSG00000129292	8	132775358	132848807	q24.22	PHF20L1	0.977994	2.04625e-73
ENSG00000064313	8	119730775	119832863	q24.12	TAF2	1.25492	4.98229e-130
ENSG00000156469	8	96239398	96261610	q22.1	MTERF3	1.03288	4.30823e-110
ENSG00000147649	8	97644179	97728770	q22.1	MTDH	0.908484	2.36382e-110
ENSG00000156162	8	94719703	94793836	q22.1	DPY19L4	0.482419	9.02986e-30
ENSG00000156170	8	94895767	95116455	q22.1	NDUFAF6	2.07244	4.38813e-177
ENSG00000104324	8	96645227	97149654	q22.1	CPQ	-0.4505	1.98512e-10
ENSG00000140396	8	70109762	70403805	q13.3	NCOA2	0.898882	5.56184e-61
ENSG00000085719	8	86514427	86561498	q21.3	CPNE3	0.976409	1.75828e-72
ENSG00000104518	8	143553207	143563062	q24.3	GSDMD	0.762025	6.27394e-50
ENSG00000169085	8	66460003	66518524	q13.1	VXN	-0.683597	3.41447e-09
ENSG00000145002	8	12425614	12436343	p23.1	FAM86B2	-1.33277	5.96126e-29
