# Supplementary material for: The Role of Copy Number Variants in Gene Co-Expression Patterns for Luminal B Breast Tumors
Source: Front Genet. 2022 Apr 1;13:806607. doi: 10.3389/fgene.2022.806607 (PMC9010943; doi:10.3389/fgene.2022.806607)
Supplement: Supplementary file 1 [file DataSheet1.zip › Supplementary/S2.xlsx]

## Sheet: S2
GENE NAME	HGNC SYMBOL	%GC	RNA TYPE	CYTOBAND	CHR	DESCRIPTION	GENE START	GENE END
ENSG00000169436	COL22A1	46.51	protein_coding	q24.3	8	collagen type XXII alpha 1 chain [Source:HGNC Symbol;Acc:HGNC:22989]	138588235	138914041
ENSG00000253432	AC027541.1	44.45	lncRNA	q24.3	8	novel transcript	139096305	139102830
ENSG00000251744	AC100807.1	44.76	snoRNA	q24.3	8		139108430	139108534
ENSG00000253783	AC100807.2	42.21	lncRNA	q24.3	8	novel transcript	139114193	139127953
ENSG00000254258	AC087354.1	43.11	lncRNA	q24.3	8	novel transcript	139460062	139463016
ENSG00000275078	AC090093.1	59.41	unprocessed_pseudogene	q24.3	8	MAD1 mitotic arrest deficient-like 1 (yeast) (MAD1L1) pseudogene	139508701	139508971
ENSG00000169427	KCNK9	52.02	protein_coding	q24.3	8	potassium two pore domain channel subfamily K member 9 [Source:HGNC Symbol;Acc:HGNC:6283]	139600838	139704109
ENSG00000167632	TRAPPC9	47.53	protein_coding	q24.3	8	trafficking protein particle complex 9 [Source:HGNC Symbol;Acc:HGNC:30832]	139727725	140458579
ENSG00000253574	AC021744.1	49.28	lncRNA	q24.3	8	novel transcript	139911238	139916620
ENSG00000250733	C8orf17	49.87	TEC	q24.3	8	chromosome 8 open reading frame 17 [Source:HGNC Symbol;Acc:HGNC:17737]	139931172	139933946
ENSG00000274064	AC040978.1	50.55	processed_pseudogene	q24.3	8	glyceraldehyde-3-phosphate dehydrogenase (GAPDH) pseudogene	140039756	140041037
ENSG00000259891	AC107375.1	48.41	lncRNA	q24.3	8	novel transcript, antisense to CHRAC1	140505813	140508043
ENSG00000104472	CHRAC1	47.59	protein_coding	q24.3	8	chromatin accessibility complex subunit 1 [Source:HGNC Symbol;Acc:HGNC:13544]	140511311	140517154
ENSG00000123908	AGO2	51.18	protein_coding	q24.3	8	argonaute RISC catalytic component 2 [Source:HGNC Symbol;Acc:HGNC:3263]	140520156	140635633
ENSG00000279766	AC067931.1	44.86	TEC	q24.3	8	TEC	140572142	140572812
ENSG00000280326	AC067931.2	44.27	TEC	q24.3	8	TEC	140591684	140593201
ENSG00000280303	ERICD	52.92	lncRNA	q24.3	8	E2F1-regulated inhibitor of cell death [Source:HGNC Symbol;Acc:HGNC:49404]	140636281	140638283
ENSG00000169398	PTK2	40.07	protein_coding	q24.3	8	protein tyrosine kinase 2 [Source:HGNC Symbol;Acc:HGNC:9611]	140657900	141002216
ENSG00000279786	AC105235.1	43.34	TEC	q24.3	8	TEC	140820599	140822414
ENSG00000252864	RNA5SP278	51.96	rRNA_pseudogene	q24.3	8	RNA, 5S ribosomal pseudogene 278 [Source:HGNC Symbol;Acc:HGNC:43178]	140940562	140940663
ENSG00000253266	AC100860.1	57.77	lncRNA	q24.3	8	novel transcript	141055290	141060596
ENSG00000105339	DENND3	51.59	protein_coding	q24.3	8	DENN domain containing 3 [Source:HGNC Symbol;Acc:HGNC:29134]	141117278	141195808
ENSG00000253210	AC040970.1	54.26	lncRNA	q24.3	8	novel transcript	141124717	141130064
ENSG00000022567	SLC45A4	52.64	protein_coding	q24.3	8	solute carrier family 45 member 4 [Source:HGNC Symbol;Acc:HGNC:29196]	141207166	141308305
ENSG00000280035	AC011676.5	56.32	TEC	q24.3	8	TEC	141224288	141226947
ENSG00000253307	AC011676.1	51.44	lncRNA	q24.3	8	novel transcript	141252286	141253292
ENSG00000254019	AC011676.2	49.31	lncRNA	q24.3	8	novel transcript, antisense to SLC45A4	141254565	141256817
ENSG00000254197	AC011676.3	55.5	lncRNA	q24.3	8	novel transcript	141278228	141292862
ENSG00000254291	AC011676.4	57.64	lncRNA	q24.3	8	novel transcript	141326130	141327137
ENSG00000261655	AC100803.3	60.42	lncRNA	q24.3	8	novel transcript, overlapping to GPR20	141353403	141355365
ENSG00000204882	GPR20	61.69	protein_coding	q24.3	8	G protein-coupled receptor 20 [Source:HGNC Symbol;Acc:HGNC:4475]	141356470	141367286
ENSG00000244998	AC100803.2	63.69	lncRNA	q24.3	8	novel transcript, antisense to PTP4A3	141389939	141392574
ENSG00000184489	PTP4A3	62.4	protein_coding	q24.3	8	protein tyrosine phosphatase 4A3 [Source:HGNC Symbol;Acc:HGNC:9636]	141391995	141432454
ENSG00000226807	MROH5	51.36	polymorphic_pseudogene	q24.3	8	maestro heat like repeat family member 5 (gene/pseudogene) [Source:HGNC Symbol;Acc:HGNC:42976]	141433829	141507230
ENSG00000271959	AC100803.4	63.28	lncRNA	q24.3	8	novel transcript, antisense to MROH5	141434545	141437954
ENSG00000238854	AC100803.1	38.67	snoRNA	q24.3	8		141447475	141447549
ENSG00000253605	HNRNPA1P38	48.17	processed_pseudogene	q24.3	8	heterogeneous nuclear ribonucleoprotein A1pseudogene 38 [Source:HGNC Symbol;Acc:HGNC:48767]	141459075	141460031
ENSG00000226490	AC138647.1	60.32	protein_coding	q24.3	8	novel protein	141514638	141518737
ENSG00000254183	AC104417.1	42.34	processed_pseudogene	q24.3	8	DnaJ (Hsp40) homolog, subfamily C, member 8 (DNAJC8) pseudogene	141968091	141968841
ENSG00000261710	AC104417.2	58.11	lncRNA	q24.3	8	novel transcript	142089827	142091619
ENSG00000171045	TSNARE1	55.69	protein_coding	q24.3	8	t-SNARE domain containing 1 [Source:HGNC Symbol;Acc:HGNC:26437]	142212080	142403182
ENSG00000253602	RN7SL260P	58.87	misc_RNA	q24.3	8	RNA, 7SL, cytoplasmic 260, pseudogene [Source:HGNC Symbol;Acc:HGNC:46276]	142247585	142247866
ENSG00000261693	AC134682.1	59.82	lncRNA	q24.3	8	novel transcript, antisense to TSNARE1	142403652	142407028
ENSG00000181790	ADGRB1	62.67	protein_coding	q24.3	8	adhesion G protein-coupled receptor B1 [Source:HGNC Symbol;Acc:HGNC:943]	142449430	142545009
ENSG00000232722	MROH4P	62.43	transcribed_unitary_pseudogene	q24.3	8	maestro heat like repeat family member 4, pseudogene [Source:HGNC Symbol;Acc:HGNC:44902]	142567260	142577881
ENSG00000198576	ARC	66.77	protein_coding	q24.3	8	activity regulated cytoskeleton associated protein [Source:HGNC Symbol;Acc:HGNC:648]	142611049	142614479
ENSG00000261044	AP006547.1	61.56	lncRNA	q24.3	8	novel transcript, antisense to ARC	142620373	142621064
ENSG00000277332	AC108002.2	56.79	lncRNA	q24.3	8	novel transcript	142638596	142640648
ENSG00000234616	JRK	56.58	protein_coding	q24.3	8	Jrk helix-turn-helix protein [Source:HGNC Symbol;Acc:HGNC:6199]	142657460	142681968
ENSG00000167653	PSCA	56.09	protein_coding	q24.3	8	prostate stem cell antigen [Source:HGNC Symbol;Acc:HGNC:9500]	142670308	142682725
ENSG00000160886	LY6K	54.4	protein_coding	q24.3	8	lymphocyte antigen 6 family member K [Source:HGNC Symbol;Acc:HGNC:24225]	142700111	142705127
ENSG00000253741	LNCOC1	44.5	lncRNA	q24.3	8	lncRNA associated with ovarian cancer 1 [Source:HGNC Symbol;Acc:HGNC:53947]	142701857	142727016
ENSG00000130193	THEM6	52.79	protein_coding	q24.3	8	thioesterase superfamily member 6 [Source:HGNC Symbol;Acc:HGNC:29656]	142727223	142736927
ENSG00000253806	AC108002.1	74.75	lncRNA	q24.3	8	novel transcript	142727283	142727690
ENSG00000126233	SLURP1	63.65	protein_coding	q24.3	8	secreted LY6/PLAUR domain containing 1 [Source:HGNC Symbol;Acc:HGNC:18746]	142740949	142742406
ENSG00000197353	LYPD2	65.04	protein_coding	q24.3	8	LY6/PLAUR domain containing 2 [Source:HGNC Symbol;Acc:HGNC:25215]	142750150	142752532
ENSG00000253196	AC083841.1	57.64	lncRNA	q24.3	8	novel transcript	142763116	142766427
ENSG00000180155	LYNX1	64.18	protein_coding	q24.3	8	Ly6/neurotoxin 1 [Source:HGNC Symbol;Acc:HGNC:29604]	142771197	142777810
ENSG00000167656	LY6D	61.7	protein_coding	q24.3	8	lymphocyte antigen 6 family member D [Source:HGNC Symbol;Acc:HGNC:13348]	142784882	142786539
ENSG00000253715	AC083841.2	59.17	lncRNA	q24.3	8	novel transcript	142785374	142812120
ENSG00000253728	AC083841.3	65.75	lncRNA	q24.3	8	novel transcript	142834138	142834940
ENSG00000104499	GML	45.53	protein_coding	q24.3	8	glycosylphosphatidylinositol anchored molecule like [Source:HGNC Symbol;Acc:HGNC:4375]	142834247	142916506
ENSG00000253421	ZNHIT1P1	56.31	processed_pseudogene	q24.3	8	zinc finger HIT-type containing 1 pseudogene 1 [Source:HGNC Symbol;Acc:HGNC:44474]	142858354	142858797
ENSG00000160882	CYP11B1	58.36	protein_coding	q24.3	8	cytochrome P450 family 11 subfamily B member 1 [Source:HGNC Symbol;Acc:HGNC:2591]	142872356	142879846
ENSG00000179142	CYP11B2	59.89	protein_coding	q24.3	8	cytochrome P450 family 11 subfamily B member 2 [Source:HGNC Symbol;Acc:HGNC:2592]	142910559	142917843
ENSG00000247317	LY6E-DT	48.96	lncRNA	q24.3	8	LY6E divergent transcript [Source:HGNC Symbol;Acc:HGNC:53728]	142981738	143018437
ENSG00000253971	CDC42P3	41.39	processed_pseudogene	q24.3	8	cell division cycle 42 pseudogene 3 [Source:HGNC Symbol;Acc:HGNC:44427]	142995850	142996482
ENSG00000160932	LY6E	63.58	protein_coding	q24.3	8	lymphocyte antigen 6 family member E [Source:HGNC Symbol;Acc:HGNC:6727]	143017982	143023832
ENSG00000177335	C8orf31	50.99	lncRNA	q24.3	8	chromosome 8 open reading frame 31 [Source:HGNC Symbol;Acc:HGNC:26731]	143039209	143060684
ENSG00000250115	AK3P2	47.42	processed_pseudogene	q24.3	8	adenylate kinase 3 pseudogene 2 [Source:HGNC Symbol;Acc:HGNC:31099]	143057060	143057816
ENSG00000243328	AC083982.1	50.82	processed_pseudogene	q24.3	8	ribosomal protein S26 (RPS26) pseudogene	143065915	143066587
ENSG00000261667	LY6L	62.04	protein_coding	q24.3	8	lymphocyte antigen 6 family member L [Source:HGNC Symbol;Acc:HGNC:52284]	143080457	143083001
ENSG00000176956	LY6H	69.94	protein_coding	q24.3	8	lymphocyte antigen 6 family member H [Source:HGNC Symbol;Acc:HGNC:6728]	143157914	143160711
ENSG00000277494	GPIHBP1	63.39	protein_coding	q24.3	8	glycosylphosphatidylinositol anchored high density lipoprotein binding protein 1 [Source:HGNC Symbol;Acc:HGNC:24945]	143213218	143217170
ENSG00000181638	ZFP41	57.2	protein_coding	q24.3	8	ZFP41 zinc finger protein [Source:HGNC Symbol;Acc:HGNC:26786]	143246821	143262705
ENSG00000264668	AC138696.1	59.4	protein_coding	q24.3	8	novel protein	143247110	143276403
ENSG00000250571	GLI4	64.03	protein_coding	q24.3	8	GLI family zinc finger 4 [Source:HGNC Symbol;Acc:HGNC:4320]	143267433	143276931
ENSG00000253716	MINCR	49.93	lncRNA	q24.3	8	MYC-induced long non-coding RNA [Source:HGNC Symbol;Acc:HGNC:51653]	143280161	143281690
ENSG00000185730	ZNF696	56.65	protein_coding	q24.3	8	zinc finger protein 696 [Source:HGNC Symbol;Acc:HGNC:25872]	143289676	143299952
ENSG00000272172	AC138696.2	66.37	lncRNA	q24.3	8	novel transcript, antisense to ZNF696	143290399	143290621
ENSG00000184428	TOP1MT	54.3	protein_coding	q24.3	8	DNA topoisomerase I mitochondrial [Source:HGNC Symbol;Acc:HGNC:29787]	143304384	143359979
ENSG00000212221	RNU6-220P	47.66	snRNA	q24.3	8	RNA, U6 small nuclear 220, pseudogene [Source:HGNC Symbol;Acc:HGNC:47183]	143350172	143350278
ENSG00000254389	RHPN1-AS1	56.05	lncRNA	q24.3	8	RHPN1 antisense RNA 1 (head to head) [Source:HGNC Symbol;Acc:HGNC:28457]	143366631	143368548
ENSG00000158106	RHPN1	64.97	protein_coding	q24.3	8	rhophilin Rho GTPase binding protein 1 [Source:HGNC Symbol;Acc:HGNC:19973]	143368876	143384221
ENSG00000253931	AC105118.1	48.37	lncRNA	q24.3	8	novel transcript	143412749	143417054
ENSG00000254338	MAFA-AS1	56.59	lncRNA	q24.3	8	MAFA antisense RNA 1 [Source:HGNC Symbol;Acc:HGNC:51203]	143417679	143419150
ENSG00000182759	MAFA	65.54	protein_coding	q24.3	8	MAF bZIP transcription factor A [Source:HGNC Symbol;Acc:HGNC:23145]	143419182	143430732
ENSG00000014164	ZC3H3	58.38	protein_coding	q24.3	8	zinc finger CCCH-type containing 3 [Source:HGNC Symbol;Acc:HGNC:28972]	143437659	143541447
ENSG00000254859	AC067930.3	50.2	lncRNA	q24.3	8	novel transcript	143541973	143549729
ENSG00000275558	RN7SKP175	54.33	misc_RNA	q24.3	8	RN7SK pseudogene 175 [Source:HGNC Symbol;Acc:HGNC:45899]	143542110	143542398
ENSG00000104518	GSDMD	62.14	protein_coding	q24.3	8	gasdermin D [Source:HGNC Symbol;Acc:HGNC:25697]	143553207	143563062
ENSG00000204839	MROH6	67.04	protein_coding	q24.3	8	maestro heat like repeat family member 6 [Source:HGNC Symbol;Acc:HGNC:27814]	143566192	143572772
ENSG00000255050	AC067930.4	64.69	lncRNA	q24.3	8	novel transcript	143573490	143577397
ENSG00000147813	NAPRT	67.89	protein_coding	q24.3	8	nicotinate phosphoribosyltransferase [Source:HGNC Symbol;Acc:HGNC:30450]	143574785	143578649
ENSG00000279605	AC067930.5	61.88	TEC	q24.3	8	TEC	143578358	143583304
ENSG00000254741	AC067930.1	60.48	lncRNA	q24.3	8	novel transcript	143579636	143580670
ENSG00000104529	EEF1D	61.99	protein_coding	q24.3	8	eukaryotic translation elongation factor 1 delta [Source:HGNC Symbol;Acc:HGNC:3211]	143579697	143599541
ENSG00000179886	TIGD5	64.52	protein_coding	q24.3	8	tigger transposable element derived 5 [Source:HGNC Symbol;Acc:HGNC:18336]	143597831	143603224
ENSG00000104524	PYCR3	60.13	protein_coding	q24.3	8	pyrroline-5-carboxylate reductase 3 [Source:HGNC Symbol;Acc:HGNC:25846]	143603210	143609773
ENSG00000104522	TSTA3	65.11	protein_coding	q24.3	8	tissue specific transplantation antigen P35B [Source:HGNC Symbol;Acc:HGNC:12390]	143612618	143618048
ENSG00000254812	AC067930.2	54.21	lncRNA	q24.3	8	novel transcript	143632071	143633756
ENSG00000183309	ZNF623	47.94	protein_coding	q24.3	8	zinc finger protein 623 [Source:HGNC Symbol;Acc:HGNC:29084]	143636013	143656418
ENSG00000181135	ZNF707	56.38	protein_coding	q24.3	8	zinc finger protein 707 [Source:HGNC Symbol;Acc:HGNC:27815]	143684452	143713898
ENSG00000255181	CCDC166	71.89	protein_coding	q24.3	8	coiled-coil domain containing 166 [Source:HGNC Symbol;Acc:HGNC:41910]	143706694	143708109
ENSG00000254574	AC105219.2	58.19	lncRNA	q24.3	8	novel transcript	143709007	143713584
ENSG00000181085	MAPK15	64.81	protein_coding	q24.3	8	mitogen-activated protein kinase 15 [Source:HGNC Symbol;Acc:HGNC:24667]	143716340	143722458
ENSG00000254548	AC105219.1	62.23	lncRNA	q24.3	8	novel transcript	143718246	143718891
ENSG00000180921	FAM83H	64.47	protein_coding	q24.3	8	family with sequence similarity 83 member H [Source:HGNC Symbol;Acc:HGNC:24797]	143723933	143738234
ENSG00000203499	IQANK1	49.91	protein_coding	q24.3	8	IQ motif and ankyrin repeat containing 1 [Source:HGNC Symbol;Acc:HGNC:49576]	143734140	143790644
ENSG00000254973	AC105219.3	50.41	lncRNA	q24.3	8	novel transcript	143758153	143771870
ENSG00000180900	SCRIB	62.82	protein_coding	q24.3	8	scribble planar cell polarity protein [Source:HGNC Symbol;Acc:HGNC:30377]	143790920	143815773
ENSG00000179950	PUF60	61.8	protein_coding	q24.3	8	poly(U) binding splicing factor 60 [Source:HGNC Symbol;Acc:HGNC:17042]	143816344	143829352
ENSG00000255343	AC234917.1	36.9	lncRNA	q24.3	8	novel transcript, sense overlapping NRBP2 3' UTR	143833270	143834063
ENSG00000185189	NRBP2	61.09	protein_coding	q24.3	8	nuclear receptor binding protein 2 [Source:HGNC Symbol;Acc:HGNC:19339]	143833583	143840973
ENSG00000261150	EPPK1	67.43	protein_coding	q24.3	8	epiplakin 1 [Source:HGNC Symbol;Acc:HGNC:15577]	143857324	143878467
ENSG00000178209	PLEC	63.62	protein_coding	q24.3	8	plectin [Source:HGNC Symbol;Acc:HGNC:9069]	143915147	143976734
ENSG00000178685	PARP10	54.62	protein_coding	q24.3	8	poly(ADP-ribose) polymerase family member 10 [Source:HGNC Symbol;Acc:HGNC:25895]	143977153	144012772
ENSG00000178719	GRINA	66.67	protein_coding	q24.3	8	glutamate ionotropic receptor NMDA type subunit associated protein 1 [Source:HGNC Symbol;Acc:HGNC:4589]	143990056	143993415
ENSG00000186583	SPATC1	51.34	protein_coding	q24.3	8	spermatogenesis and centriole associated 1 [Source:HGNC Symbol;Acc:HGNC:30510]	144012280	144047114
ENSG00000204791	SMPD5	70.38	transcribed_unitary_pseudogene	q24.3	8	sphingomyelin phosphodiesterase 5, pseudogene [Source:HGNC Symbol;Acc:HGNC:52275]	144049079	144051522
ENSG00000178814	OPLAH	65.95	protein_coding	q24.3	8	5-oxoprolinase, ATP-hydrolysing [Source:HGNC Symbol;Acc:HGNC:8149]	144051266	144063965
ENSG00000255224	AC109322.1	62.9	lncRNA	q24.3	8	TEC	144078002	144079265
ENSG00000178896	EXOSC4	58.67	protein_coding	q24.3	8	exosome component 4 [Source:HGNC Symbol;Acc:HGNC:18189]	144078648	144080648
ENSG00000197858	GPAA1	64.3	protein_coding	q24.3	8	glycosylphosphatidylinositol anchor attachment 1 [Source:HGNC Symbol;Acc:HGNC:4446]	144082590	144086216
ENSG00000179091	CYC1	63.29	protein_coding	q24.3	8	cytochrome c1 [Source:HGNC Symbol;Acc:HGNC:2579]	144095039	144097525
ENSG00000179526	SHARPIN	60.75	protein_coding	q24.3	8	SHANK associated RH domain interactor [Source:HGNC Symbol;Acc:HGNC:25321]	144098633	144108124
ENSG00000179632	MAF1	63.31	protein_coding	q24.3	8	MAF1 homolog, negative regulator of RNA polymerase III [Source:HGNC Symbol;Acc:HGNC:24966]	144104461	144107611
ENSG00000179698	WDR97	63.49	protein_coding	q24.3	8	WD repeat domain 97 [Source:HGNC Symbol;Acc:HGNC:26959]	144107726	144118328
ENSG00000235173	HGH1	64.55	protein_coding	q24.3	8	HGH1 homolog [Source:HGNC Symbol;Acc:HGNC:24161]	144137774	144140851
ENSG00000227473	TSSK5P	62.83	unitary_pseudogene	q24.3	8	testis specific serine kinase 5, pseudogene [Source:HGNC Symbol;Acc:HGNC:31931]	144141214	144143664
ENSG00000179832	MROH1	53.17	protein_coding	q24.3	8	maestro heat like repeat family member 1 [Source:HGNC Symbol;Acc:HGNC:26958]	144148016	144261940
ENSG00000261236	BOP1	62.31	protein_coding	q24.3	8	BOP1 ribosomal biogenesis factor [Source:HGNC Symbol;Acc:HGNC:15519]	144262045	144291438
ENSG00000260428	SCX	68.16	protein_coding	q24.3	8	scleraxis bHLH transcription factor [Source:HGNC Symbol;Acc:HGNC:32322]	144266453	144268481
ENSG00000185122	HSF1	56.87	protein_coding	q24.3	8	heat shock transcription factor 1 [Source:HGNC Symbol;Acc:HGNC:5224]	144291591	144314720
ENSG00000185000	DGAT1	63.02	protein_coding	q24.3	8	diacylglycerol O-acyltransferase 1 [Source:HGNC Symbol;Acc:HGNC:2843]	144314584	144326910
ENSG00000254690	AC233992.1	59.56	lncRNA	q24.3	8	novel transcript	144314590	144315138
ENSG00000261678	SCRT1	66.53	protein_coding	q24.3	8	scratch family transcriptional repressor 1 [Source:HGNC Symbol;Acc:HGNC:15950]	144330565	144336482
ENSG00000261587	TMEM249	64.5	protein_coding	q24.3	8	transmembrane protein 249 [Source:HGNC Symbol;Acc:HGNC:44155]	144352219	144354914
ENSG00000271698	AC233992.2	65.91	protein_coding	q24.3	8	novel transcript	144353228	144355609
ENSG00000185803	SLC52A2	65.97	protein_coding	q24.3	8	solute carrier family 52 member 2 [Source:HGNC Symbol;Acc:HGNC:30224]	144354135	144361272
ENSG00000182325	FBXL6	66.45	protein_coding	q24.3	8	F-box and leucine rich repeat protein 6 [Source:HGNC Symbol;Acc:HGNC:13603]	144355431	144359376
ENSG00000173137	ADCK5	57.52	protein_coding	q24.3	8	aarF domain containing kinase 5 [Source:HGNC Symbol;Acc:HGNC:21738]	144373101	144393242
ENSG00000071894	CPSF1	59.96	protein_coding	q24.3	8	cleavage and polyadenylation specific factor 1 [Source:HGNC Symbol;Acc:HGNC:2324]	144393229	144409335
ENSG00000272115	AC233992.3	69.48	lncRNA	q24.3	8	novel transcript, antisense to SLC39A4	144409492	144409976
ENSG00000147804	SLC39A4	61.95	protein_coding	q24.3	8	solute carrier family 39 member 4 [Source:HGNC Symbol;Acc:HGNC:17129]	144409742	144416844
ENSG00000160948	VPS28	63.23	protein_coding	q24.3	8	VPS28 subunit of ESCRT-I [Source:HGNC Symbol;Acc:HGNC:18178]	144423601	144428563
ENSG00000160949	TONSL	62.9	protein_coding	q24.3	8	tonsoku like, DNA repair protein [Source:HGNC Symbol;Acc:HGNC:7801]	144428775	144444440
ENSG00000232600	TONSL-AS1	61.56	lncRNA	q24.3	8	TONSL antisense RNA 1 [Source:HGNC Symbol;Acc:HGNC:51556]	144437675	144439971
ENSG00000187954	CYHR1	61.94	protein_coding	q24.3	8	cysteine and histidine rich 1 [Source:HGNC Symbol;Acc:HGNC:17806]	144449582	144465677
ENSG00000254578	AC084125.1	59.92	lncRNA	q24.3	8	novel transcript, antisense to CYHR1	144463817	144465101
ENSG00000167702	KIFC2	63.6	protein_coding	q24.3	8	kinesin family member C2 [Source:HGNC Symbol;Acc:HGNC:29530]	144466043	144474202
ENSG00000160973	FOXH1	65.55	protein_coding	q24.3	8	forkhead box H1 [Source:HGNC Symbol;Acc:HGNC:3814]	144473412	144475849
ENSG00000160972	PPP1R16A	57.4	protein_coding	q24.3	8	protein phosphatase 1 regulatory subunit 16A [Source:HGNC Symbol;Acc:HGNC:14941]	144477969	144502121
ENSG00000255182	AC084125.2	66.17	lncRNA	q24.3	8	novel transcript, antisense to PPP1R16A	144495458	144505444
ENSG00000167701	GPT	68.44	protein_coding	q24.3	8	glutamic--pyruvic transaminase [Source:HGNC Symbol;Acc:HGNC:4552]	144502973	144507174
ENSG00000167700	MFSD3	66.98	protein_coding	q24.3	8	major facilitator superfamily domain containing 3 [Source:HGNC Symbol;Acc:HGNC:25157]	144509070	144511213
ENSG00000160957	RECQL4	65.51	protein_coding	q24.3	8	RecQ like helicase 4 [Source:HGNC Symbol;Acc:HGNC:9949]	144511288	144517845
ENSG00000265393	AC084125.4	66.09	lncRNA	q24.3	8	novel transcript, antisense to RECQL4	144512567	144513672
ENSG00000160959	LRRC14	63.18	protein_coding	q24.3	8	leucine rich repeat containing 14 [Source:HGNC Symbol;Acc:HGNC:20419]	144517992	144525172
ENSG00000254402	LRRC24	63.09	protein_coding	q24.3	8	leucine rich repeat containing 24 [Source:HGNC Symbol;Acc:HGNC:28947]	144522388	144527033
ENSG00000213563	C8orf82	67.88	protein_coding	q24.3	8	chromosome 8 open reading frame 82 [Source:HGNC Symbol;Acc:HGNC:33826]	144525733	144529132
ENSG00000147799	ARHGAP39	53.99	protein_coding	q24.3	8	Rho GTPase activating protein 39 [Source:HGNC Symbol;Acc:HGNC:29351]	144529179	144605816
ENSG00000255456	AC084125.3	53.53	lncRNA	q24.3	8	novel transcript, antisense to ARHGAP39	144584040	144586488
ENSG00000274772	AF186192.4	49.66	misc_RNA	q24.3	8		144683169	144683464
ENSG00000254533	AF186192.1	55.42	lncRNA	q24.3	8	novel transcript	144698614	144699185
ENSG00000255085	AF186192.2	50.01	transcribed_unprocessed_pseudogene	q24.3	8	zinc finger protein 154 (ZNF154) pseudogene	144700353	144708517
ENSG00000263612	AF186192.3	54.38	lncRNA	q24.3	8	novel transcript	144713899	144714845
ENSG00000198169	ZNF251	47.51	protein_coding	q24.3	8	zinc finger protein 251 [Source:HGNC Symbol;Acc:HGNC:13045]	144720907	144756417
ENSG00000196378	ZNF34	49.73	protein_coding	q24.3	8	zinc finger protein 34 [Source:HGNC Symbol;Acc:HGNC:13098]	144773114	144787345
ENSG00000244307	RN7SL395P	54.3	misc_RNA	q24.3	8	RNA, 7SL, cytoplasmic 395, pseudogene [Source:HGNC Symbol;Acc:HGNC:46411]	144785298	144785588
ENSG00000161016	RPL8	60.89	protein_coding	q24.3	8	ribosomal protein L8 [Source:HGNC Symbol;Acc:HGNC:10368]	144789765	144792587
ENSG00000197363	ZNF517	56.18	protein_coding	q24.3	8	zinc finger protein 517 [Source:HGNC Symbol;Acc:HGNC:27984]	144798876	144811169
ENSG00000147789	ZNF7	50.93	protein_coding	q24.3	8	zinc finger protein 7 [Source:HGNC Symbol;Acc:HGNC:13139]	144827464	144847509
ENSG00000170619	COMMD5	53.13	protein_coding	q24.3	8	COMM domain containing 5 [Source:HGNC Symbol;Acc:HGNC:17902]	144841042	144853736
ENSG00000196150	ZNF250	47.13	protein_coding	q24.3	8	zinc finger protein 250 [Source:HGNC Symbol;Acc:HGNC:13044]	144876497	144902168
ENSG00000170631	ZNF16	47.4	protein_coding	q24.3	8	zinc finger protein 16 [Source:HGNC Symbol;Acc:HGNC:12947]	144930358	144950888
ENSG00000196922	ZNF252P	41.65	transcribed_unprocessed_pseudogene	q24.3	8	zinc finger protein 252, pseudogene [Source:HGNC Symbol;Acc:HGNC:13046]	144973589	145002895
ENSG00000255164	AF235103.1	47.82	lncRNA	q24.3	8	novel transcript, antisense to ZNF252	144992914	144994837
ENSG00000254618	TMED10P1	47.18	processed_pseudogene	q24.3	8	transmembrane p24 trafficking protein 10 pseudogene 1 [Source:HGNC Symbol;Acc:HGNC:30754]	144994886	144995540
ENSG00000255559	ZNF252P-AS1	48.67	lncRNA	q24.3	8	ZNF252P antisense RNA 1 [Source:HGNC Symbol;Acc:HGNC:27821]	145002811	145006046
ENSG00000255530	AF235103.2	41.33	processed_pseudogene	q24.3	8	zinc finger with KRAB and SCAN domains 1 (ZKSCAN1) pseudogene	145005561	145005906
ENSG00000255000	AC139103.1	35.15	processed_pseudogene	q24.3	8	zinc finger protein pseudogene	145047860	145048889
ENSG00000182307	C8orf33	46.22	protein_coding	q24.3	8	chromosome 8 open reading frame 33 [Source:HGNC Symbol;Acc:HGNC:26104]	145052465	145066685
