# Supplementary material for: The Role of Copy Number Variants in Gene Co-Expression Patterns for Luminal B Breast Tumors
Source: Front Genet. 2022 Apr 1;13:806607. doi: 10.3389/fgene.2022.806607 (PMC9010943; doi:10.3389/fgene.2022.806607)
Supplement: Supplementary file 1 [file DataSheet1.zip › Supplementary/S1.xlsx]

## Sheet: S1
ENSG00000182372	1252.37	803.261	948.563	836.297	881.089	967.09	533.442	1546.38	907.659	851.831	638.048	595.893	848.065	1154.39	648.477	838.64	1104.76	1081.38	701.53	1121.37	867.761	640.005	795.151	759.924	815.972	500.808	759.728	674.681	777.016	498.523	385.601	823.209	708.481	856.937	649.388	1878.13	548.011	573.955	1000.86	959.94	845.388	916.971	594.322	918.017	746.61	709.882	922.804	755.478	1071.15
ENSG00000104728	1691.02	1214.57	1743.14	1183.44	1394.52	1107.87	1177.19	954.141	1175.59	1467.48	1034.55	1168.25	1527.31	1443.89	813.203	1550.38	611.057	870.861	572.669	996.96	1121.7	967.761	1529.33	922.574	796.236	897.022	458.328	1224.93	841.469	878.691	666.022	833.931	930.823	1398.04	941.438	1870.84	826.379	891.041	1270.74	1080.06	1214.95	1387.32	774.344	1251.24	1078.71	939.276	1499.27	1481.97	1678.71
ENSG00000176595	244.89	245.631	512.907	118.041	332.534	123.459	520.398	291.722	411.27	178.37	169.332	61.3446	189.889	408.318	113.824	344.083	368.545	157.464	263.38	93.2365	200.842	180.766	324.46	792.359	629.616	89.6535	323.011	127.887	338.361	173.781	79.3296	201.13	128.578	699.255	130.807	1427.88	379.526	1016.5	166.939	223.825	238.894	145.408	237.392	853.645	215.118	114.23	435.371	330.978	67.6988
ENSG00000172748	79.7057	145.459	306.017	131.891	124.02	62.445	120.341	138.131	63.5986	122.541	57.601	110.644	158.7	66.5269	99.1894	122.588	185.519	177.902	141.038	76.81	98.5484	74.8316	135.469	117.842	113.293	89.1483	117.097	135.958	71.833	37.3642	90.2471	115.73	45.2534	82.2609	86.19	213.696	92.4763	79.5839	102.062	110.874	92.8619	159.992	92.6379	88.3374	103.509	71.4532	103.232	83.3917	127.561
ENSG00000147364	3304.77	1035.48	2050.16	1411.81	2095.27	1742.3	1484.92	1444.43	1588.97	1563.1	1571.93	1850.89	2210.67	982.742	1709.24	1602.05	1214.27	2790.28	1169.11	1693.64	1562.84	1792.01	2575.55	1328.48	853.779	1177.38	2346.94	1512.13	1834.98	858.475	842.245	1064.39	888.114	1740.19	1719.55	3513.71	2055.32	1032.89	1063.61	1528.37	1588.64	1248.12	1314.64	1407.59	924.007	1186.86	1782.47	1820.86	1576.3
ENSG00000180190	446.6	165.467	990.425	344.024	1189.53	280.095	93.4721	862.44	403.207	365.486	340.086	327.829	50.7972	810.264	50.2875	228.144	159.732	1178.31	410.63	327.656	254.133	367.885	515.585	782.724	247.182	579.32	178.688	107.154	221.86	225.507	169.319	152.653	346.923	765.676	44.1941	97.1233	1011.5	124.163	75.8176	265.629	473.956	182.28	46.1656	684.164	23.6344	800.993	336.783	463.826	479.226
ENSG00000104714	565.788	427.638	663.019	348.142	597.501	504.72	428.111	677.922	438.541	324.029	445.89	498.975	580.884	584.145	326.192	443.265	398.512	909.406	453.101	382.573	430.961	350.028	510.107	437.491	323.965	328.507	645.237	407.932	541.732	320.498	330.015	340.929	382.284	420.793	703.007	784.515	657.563	352.778	477.281	472.617	402.726	462.465	464.517	605.33	373.722	357.218	607.561	475.05	432.616
ENSG00000198010	115.893	12.7798	14.9885	10.2571	11.5947	16.4855	37.1535	30.0705	74.4623	4.52912	8.02078	4.74578	6.49853	8.42308	13.9683	8.91243	6.72732	4.82373	3.3376	5.19143	12.5256	38.4097	9.59737	10.7341	16.0976	84.9107	9.28502	21.2258	4.00079	4.91015	1.85105	15.6727	30.8339	19.5124	16.7074	12.2201	11.4257	21.9889	25.6995	10.9241	8.35948	7.75226	33.8013	14.5195	15.8684	23.6099	7.64482	12.3822	27.2382
ENSG00000175806	588.12	700.485	608.162	374.839	1201	585.424	653.654	673.343	530.187	819.054	606.293	332.619	500.918	900.665	584.21	512.187	609.388	967.982	518.297	893.303	586.4	643.126	657.413	503.42	415.961	421.614	502.043	469.192	373.467	747.991	557.111	666.657	553.977	494.568	374.211	540.813	603.127	349.857	485.649	465.379	490.158	676.938	569.817	304.032	669.828	640.576	558.137	288.316	275.209
ENSG00000183638	18.7173	4.59346	9.13649	6.59313	13.1929	9.07933	4.01329	7.20593	11.1604	3.59568	7.76828	4.61477	9.94803	10.9132	6.08776	15.0977	5.12559	8.95469	11.4516	15.8125	4.81485	24.1286	20.0511	9.09344	7.26128	7.65616	6.48391	7.01889	4.3413	3.04859	11.8245	5.06206	7.22588	3.56128	2.87097	2.66722	7.04062	7.76275	8.17884	4.9107	7.88158	6.50741	5.01219	9.1857	10.3206	7.67375	8.4894	6.82909	5.68772
ENSG00000171056	359.314	281.685	370.917	577.971	455.117	500.164	353.653	602.594	326.58	304.886	456.683	387.427	335.178	422.194	349.194	503.006	324.937	459.367	352.211	257.592	303.063	262.228	510.813	343.003	238.778	527.204	369.736	528.314	406.724	385.307	196.904	207.384	341.331	290.956	166.962	391.208	350.682	291.678	341.529	366.616	462.815	338.105	361.849	300.58	352.913	166.121	376.133	470.916	298.689
ENSG00000254093	269.521	274.773	295.801	138.706	214.961	166.106	128.962	173.759	190.217	189.893	193.825	229.944	183.469	179.648	132.592	177.643	179.4	264.776	139.611	254.791	187.117	132.169	179.728	178.068	144.173	145.316	103.921	172.543	213.097	108.699	96.0444	104.324	126.883	98.181	194.195	113.664	208.746	130.495	189.802	227.151	252.231	141.648	161.858	161.528	187.66	127.989	191.406	191.351	116.743
ENSG00000171044	100.33	58.7801	9.24016	15.9579	8.91733	82.0015	43.3497	63.9236	7.08843	19.4687	32.3028	130.697	65.3709	24.257	19.1063	51.77	43.0792	6.61414	12.9584	9.0341	35.3117	127.587	18.548	93.7562	8.43019	21.9727	13.9684	36.9978	58.9513	82.0716	3.75705	19.9127	24.6912	20.2264	34.1983	35.7758	171.808	120.822	25.1502	32.8491	25.3664	8.71724	182.437	20.2491	27.1316	111.983	21.2453	53.1441	15.2641
ENSG00000104643	928.186	1070.32	979.294	711.171	1026.87	626.68	482.16	733.831	402.118	646.103	859.945	658.39	778.773	908.104	705.318	614.282	597.945	749.919	644.837	770.017	781.802	505.796	911.242	667.429	579.345	416.7	524.94	632.145	617.561	355.582	438.972	535.204	481.229	383.709	643.269	480.657	860.466	759.104	446.41	765.944	439.608	761.649	727.379	736.382	853.602	590.104	572.173	681.219	382.602
ENSG00000154328	1750.77	1841.02	2520.03	1047.55	2247.96	1352.48	1129.95	2406.98	1557.29	1484.51	1456.71	1368.22	1955.02	2041.52	1698.76	1710.47	1411.7	2598.47	1878.86	1217.68	1645.49	846.961	1475.6	1643.37	3457.98	1128.54	1194.91	1575.04	1972.71	849.01	895.868	1073.93	1114.86	823.446	1450.71	914.811	1295.28	804.666	1446.03	1405.07	1078.17	1357.46	1271.71	1862.5	976.093	1070.57	1476.19	1713.84	731.983
ENSG00000079459	3918.92	7737.01	8571.07	8580.78	8426.78	5313.59	5525.36	7203.86	4356.51	6741.81	5547.09	9262.68	8537.8	7668.51	5480.67	6254.15	8012.67	17752.2	7696.78	7314.58	6180.68	3793.52	5161.46	7291.93	12021.2	4271.58	6072.94	5708.18	7279.2	2223.54	4114.41	5518.69	7213.38	4195.76	6148.73	3466.14	5367.62	5340.88	6533.82	6131.57	4872.75	3722.49	6297.2	7245.05	3823.56	3091.45	6392.48	5488.15	3690.91
ENSG00000164733	65496.2	24462.7	95169.4	79802.1	90252.4	59101.6	63516.8	73469.8	45298.8	74011.5	42209.7	40243.4	120818	69201.6	44652	32888.1	105615	51339	54489.3	26704.7	50232.6	65710.8	24602.2	54149.3	181644	42009.3	76910	237381	88598.4	35474.1	41330.9	52536.3	69204.1	53983.9	57510.9	33136.6	72585.7	51800.1	41452.6	59513.8	39245.6	50201.2	48838.3	66098.6	43544.1	34855.3	59326.4	35616.3	36739.1
ENSG00000186523	192.337	112.929	286.084	82.8576	106.65	128.75	180.885	419.797	102.143	197.275	45.5112	391.741	181.896	129.392	201.985	129.525	197.407	242.381	280.388	49.5856	140.742	219.601	281.713	155.12	157.654	197.21	28.1727	84.945	154.375	61.1599	68.6291	20.7675	140.418	84.3835	30.0232	114.902	123.398	35.9233	85.657	104.612	104.258	129.203	208.981	140.906	85.0205	87.3696	193.495	113.043	93.2901
ENSG00000145002	17.9994	15.5989	27.5562	3.58039	19.9551	10.7836	15.6581	32.8665	5.21457	18.2655	4.99191	16.9471	26.8694	23.9693	17.2778	13.7678	17.2265	25.0478	19.2122	2.24803	9.31298	33.9894	15.0981	9.31349	24.2713	19.5319	3.70069	4.1745	11.5892	8.07928	6.28044	2.82809	9.17336	13.2284	3.25294	5.42707	11.6913	7.68463	6.55923	8.10052	19.2823	17.4938	14.5633	30.1905	14.8845	8.03571	15.4304	15.8	3.88349
ENSG00000154359	536.147	1026.87	1444.31	480.956	554.465	672.047	151.171	683.745	701.159	717.364	606.536	673.084	819.06	870.904	752.074	488.802	782.258	1388.03	489.661	535.447	525.583	430.956	528.189	628.889	334.886	738.878	1007.79	790.122	862.885	323.71	510.836	345.812	407.514	565.82	546.055	424.149	744.264	319.754	528.307	780.343	486.421	187.854	524.523	418.636	626.918	417.064	838.209	739.323	476.728
ENSG00000147316	1894.51	1379.22	1947.03	1373.15	1635.25	1491.51	1244.24	1480.38	1816.52	1339.02	1192.08	1075.65	1778.69	2533.61	1302.39	1416.55	1228.62	1728.01	1209.12	1625.17	1584.78	1352.61	1523.49	1556.85	1267.58	1280.1	1213.06	1366.62	1633.45	1111.4	1047.51	1267.26	1015.47	947.708	1577.94	3129.82	1969.29	1058.91	1188.05	1638.99	1713.17	1062.64	1289.98	1633.49	1239.47	1286.79	1522.94	1147.47	903.273
ENSG00000091879	286.462	356.414	373.628	497.418	451.651	277.035	359.654	385.531	260.721	311.824	259.746	329.847	267.472	661.755	419.241	391.573	407.563	382.92	420.094	360.425	488.829	524.027	413.756	304.255	476.67	479.809	314.213	352.131	332.196	343.072	255.786	484.629	266.527	1212.03	392.706	256.976	357.888	418.519	545.226	527.346	534.836	457.095	253.153	544.925	543.679	582.311	266.117	501.974	534.786
ENSG00000155189	1112.09	909.982	1707.42	1856.34	1595.05	1212.77	908.426	1533.73	1690.28	1115.3	1035.33	1217.29	887.766	1277.29	857.768	1196.24	1224.15	1342.69	1072.7	1190.13	1576.48	1233.66	1112.49	1289.1	1567.96	800.303	1189.82	1687.69	1085.91	691.73	1385.61	1162.06	702.918	734.394	1559.76	3316.7	1208	1032.82	917.193	1289.89	2128.33	684.903	1815.55	1451.4	624.429	1274.16	1465.54	2090.78	725.169
ENSG00000275591	4.76496	7.66104	8.44488	6.29462	17.6752	13.0563	23.0516	4.69931	11.3905	15.1459	18.5295	4.88529	11.0037	15.2165	12.2531	17.4747	16.2092	4.15632	25.3011	8.31521	6.81991	5.48298	7.13645	11.428	6.34995	8.23803	22.9185	4.44443	16.8348	6.91613	8.46483	20.1146	10.8183	33.6013	10.3216	15.705	9.02763	15.1604	9.44346	13.1141	3.26569	7.65295	16.0472	7.93579	27.2549	11.6522	8.15008	16.8719	25.2163
ENSG00000275342	1150.77	689.68	1080.02	2018.51	1051.49	1126.76	1563.42	990.381	1241.35	507.512	1508.21	788.191	903.594	4867.41	190.127	1265.45	867.126	953.231	1243.5	1650.64	1322.2	917.407	488.011	4345.87	570.484	1182.63	760.932	1421.53	579.384	1189.93	477.205	833.447	1035.82	1538.66	2253.27	1351.68	1376.38	1781.95	269.293	759.679	1291.04	1073.86	2072.49	1277.68	534.231	2110.37	1788.29	779.208	628.831
ENSG00000253958	1263.21	745.163	1179.22	736.662	1228.59	709.872	839.807	929.172	620.822	963.208	465.054	822.924	1043.63	904.481	541.898	907.571	606.606	1099.23	649.26	698.015	723.599	995.187	1001.59	771.827	1608.92	712.549	152.669	1093.61	695.468	661.052	827.805	1024.26	559.508	855.862	1233.18	1589.5	1179.69	1358	544.659	856.2	902.408	1931.6	597.343	1072.91	951.081	1033.78	1072.2	341.944	667.348
ENSG00000147324	844.552	665.714	718.696	627.876	565.58	609.584	646.674	456.544	1063.04	264.42	530.257	707.442	767.604	750.843	678.373	485.396	464.787	1179.03	405.001	563.152	796.508	467.452	648.774	534.74	1849.97	554.189	375.008	825.48	891.382	325.257	605.409	661.887	646.26	842.371	1429.39	1791.08	602.685	1397.25	506.71	783.173	788.184	824.187	293.48	251.785	623.181	579.475	1391.85	250.558	433.495
ENSG00000104626	675.948	688.279	673.226	537.147	630.402	532.077	397.283	586.943	531.283	1182.76	453.242	443.077	793.021	671.705	626.256	654.631	446.736	873.996	519.721	535.717	628.549	452.131	840.142	535.418	600.055	342.601	395.158	899.876	633.407	275.084	328.266	496.325	395.311	415.989	643.877	1425.17	671.052	1021.27	538.455	588.427	655.652	633.497	409.697	526.421	500.721	473.043	758.676	365.105	310.27
ENSG00000173281	2030.88	4409.96	3804.11	2707.77	4684.47	2660.23	4356.69	2096.92	2953.86	1689.63	2610.02	3744.27	3868.77	4006.2	3947.15	3337.6	1285.26	4507.3	2455.56	3660.15	3641.09	2756.31	3289.61	3702.56	3169.51	1353.38	3305.37	5204.19	3534.83	2680.69	4619.01	4422.86	1704.22	2753.34	3278.76	5505.86	5769.5	1992.57	2636.41	2590.03	3935.98	2514.43	3563.84	3433.26	3036.36	2098.08	4471.31	5114.76	2344.55
ENSG00000173273	5426.43	6682.13	7776.06	6621.58	4674.55	5630.56	5335.35	7167.75	5642.42	4409.75	5114.06	4655.21	6135.91	8602.84	4978.04	5871.04	4444.03	8636.16	5295.99	5317.86	5799.88	4535.25	8300.1	6684.23	4503.59	6332.66	4359.91	7039.85	8212.83	3859.58	3805.86	5016.45	3824.61	3912.67	6016.41	3196.79	5883.56	3535.41	4487.52	5929.12	6253.17	4147.46	5496.31	5845.01	4519.33	4285.54	6864.41	5733.6	3617.21
ENSG00000250305	104.537	109.057	78.5678	65.5931	89.8837	60.1114	80.6791	64.8784	151.053	53.623	34.9404	41.9235	120.733	108.025	78.5959	59.3123	45.6556	153.74	62.9362	52.6726	42.9206	31.52	32.1867	35.2372	75.8341	31.9523	19.6212	54.6211	101.956	29.4487	25.7876	26.0111	29.6199	2.80768	35.5756	22.7926	134.547	154.848	21.6782	85.3513	64.5553	105.815	39.6712	11.8307	62.9542	55.9764	95.393	140.005	52.9094
ENSG00000164741	2763.48	3166.56	4098.88	1867.89	3448.3	3065.9	1760	1819.89	2193.61	2367.41	1755.8	1903.84	3380.21	1507.66	1173.38	1429.84	2497.67	1053.23	2501.41	1525.8	3733.23	2530.5	1894.44	1093.68	1626.37	2347.36	2136.98	2258.28	2894.04	1501.81	1128.22	1842.52	1736.58	2787.46	1797.55	1196.92	1195.51	4298.95	2166.33	4885.03	6209.96	1581.57	1810	4388.17	1794.45	2613.03	2489.5	3391	1397.47
ENSG00000164743	219.752	160.288	728.894	34.3331	193.386	160.291	76.6202	82.3454	553.803	524.191	167.82	137.909	51.4261	34.4017	40.3296	173.733	374.779	119.267	222.1	187.393	148.563	110.366	130.81	314.752	602.303	46.0936	381.664	314.089	100.976	155.159	837.607	464.865	98.5738	103.993	19.4817	83.4279	299.881	75.2695	110.377	130.619	410.107	139.082	137.098	51.6995	383.321	102.943	280.509	167.502	142.932
ENSG00000104723	3199.92	6337.56	3961.67	1999.74	5344.72	3405.01	3523.5	6721.71	11247.2	2274.04	5287.31	5393.66	4922.42	7148.12	3780.72	4698.2	5451.27	3411.28	3746.4	4242.82	5002.98	1330.87	5685.91	9655.61	7018.49	4718.79	4346.54	3375.71	5051.3	3214.13	3622.8	2612.08	1648.4	1001.72	3787.12	1573.17	7831.49	1450.27	5317.13	3685.84	49557	8051.14	4157.51	1857.07	1067.34	4458.5	9006.98	7944.33	3299.78
ENSG00000038945	3599.32	2269.57	3402.86	2921.73	3725.93	3499.58	3424.74	3837.82	5793.63	4156.35	2918.39	3266.46	2505.21	4002.77	4397.52	3713.4	3846.47	3915.96	3344.59	3780.65	3724.2	4622.24	2856.4	4381.04	2749.66	4972.87	2404.73	5101.31	3476.77	6007.67	5394.7	5192.51	5723.63	5206.62	5542.91	4311.67	3772.15	4233.21	2353.14	3760.65	3882.22	3714.5	4420.19	4033.79	6146.97	3957.99	5165.39	3171.52	4659.94
ENSG00000155970	211.317	64.0408	51.1609	54.0625	163.13	92.3841	47.6486	96.5691	48.2368	70.2969	55.2029	87.1506	51.4286	257.26	75.1605	75.9729	30.9451	58.8887	58.4362	45.9855	68.8114	71.7679	59.4411	60.9688	63.3207	38.7023	155.469	141.593	67.83	115.807	36.816	141.099	62.4037	38.2507	36.3003	56.222	71.8064	96.249	58.1035	72.2601	103.676	37.6603	95.6283	72.989	43.1605	41.5714	62.1904	55.6978	63.6596
ENSG00000104219	865.32	873.107	559.769	290.943	724.067	470.895	281.09	202.968	3589.68	247.211	146.946	392.332	117.977	1034.38	301.571	330.331	561.662	174.952	189.773	55.8914	499.093	379.064	340.369	772.331	1015.59	272.039	982.139	618.297	771.105	307.529	80.1655	900.232	503.973	270.945	160.406	241.096	862.765	234.307	382.02	545.974	340.781	2209.47	619.952	253.972	294.295	145.894	230.756	1115.27	263.704
ENSG00000198791	5808.64	8425.87	10756.3	10570.4	8047.11	6102.21	5045.72	7880.31	6990.86	5916.54	5661.79	6604.71	7287.87	10985.5	5562.75	6252.21	5492.61	9847.43	5754.86	5580.49	6288.31	4106.01	7527.03	6879.74	5274.54	3733.25	8155.84	5844.02	8172.49	3065.36	4350.47	6417.57	4708.35	4430.46	8852.58	3767.53	8294.88	3981.19	5351.54	8013.46	5341.96	5611.71	6228.52	6621.1	5835.66	4564.22	8089.79	6639.47	3908.8
ENSG00000155975	2013.24	3193.88	3216.71	5223.29	2206.72	2570.15	2030.09	3521.49	2150.13	2894.52	1684.95	2170.14	2750.15	4264.28	2091.93	2954.37	2573.84	3477.69	2417.12	2407.13	2642.62	2326.37	2748.59	2980.69	2700.57	1599.84	2446.09	2359.81	4727.24	1563.71	1956.07	2420.75	1563.4	1354.22	2711.6	1387.97	3715.43	1875.78	1877.28	2635.94	2512.08	2036.35	3041.58	3057.72	2357.04	2161.69	2853.65	2454.07	1721.31
ENSG00000003987	121.426	83.2228	22.9296	107.449	62.9739	217.964	99.9346	51.9244	168.17	27.0873	18.3943	39.785	42.3348	115.247	41.1464	75.6798	56.6294	143.629	191.513	40.7911	72.206	30.1686	55.685	45.1206	96.0941	27.5074	57.9479	78.902	60.6766	60.1378	37.768	64.1934	28.5346	74.7733	68.1334	85.6901	123.939	25.2347	22.8159	90.8032	75.7091	30.6776	155.415	98.692	58.2642	53.307	94.4531	58.3956	33.861
ENSG00000104213	898.204	612.482	500.272	982.359	1141.73	454.147	228.74	387.88	328.787	1305.51	469	527.796	312.446	3135.45	576.978	334.806	324.491	1292.42	455.155	770.216	565.214	273.462	773.632	398.091	2175.65	196.984	332.165	415.189	1009.07	562.105	1131.1	1152.33	227.794	5479.54	371.112	447.45	409.612	1031.84	966.683	648.951	271.905	406.634	405.349	341.413	702.492	485.558	448.671	181.972	324.872
ENSG00000129422	4212.62	5082.98	6720.63	13624.2	2066.84	4318.25	2771.85	4073.49	9138.13	9209.81	4681.51	5823.56	6281.36	11040.5	3386.07	5866.57	5455	9832.73	4113.06	2452.24	2945.53	4174.17	6070.86	6267.18	6836.23	3365.2	6995.03	5341.74	11469.8	2864.13	5217.67	3137.2	1619.47	3108.81	4445.3	3174.69	2486.29	3695.31	4675.97	4057.4	4596.78	3199.86	5972.71	8945.48	3262.02	3888.66	4648.77	5441.91	1912.95
ENSG00000078674	15128.3	18493.2	23096.2	35578.7	27104.1	17064.6	13782.7	21351.7	8872.18	12944.9	12830.9	20286.4	14825.1	27358.1	17792.4	14790.7	12502.9	20590.4	18027.1	11622.9	15095.1	14898.5	18713.3	19886.3	8431.3	9638.66	6948.64	13305.3	20864.1	5913.03	9808.14	11423	9244.24	9002.82	16248.1	6808.6	11435.4	29773.3	12890.8	23857.2	10764.4	9826.56	11113.8	18173.9	10448.6	13807.5	18079.3	25956.3	7739.63
ENSG00000104763	19954.1	20198.1	18869.1	29513.6	25974.4	19718.1	12609.8	13243.7	9606.72	18787.9	19778.8	20758	14324.2	24894.3	8869.93	17153.5	17772.5	18262.2	38324.7	11041.6	17650	16382.8	32857.4	12745.1	8964.01	7592.26	8873.13	11965.5	12490	12576	5992.61	16775.4	10281.3	6345.77	19230.7	10303	13573.3	17305.2	10359	17271.9	13797.8	50583.2	9350.63	65158.9	7921.1	13655.5	21462.5	24623.8	9568.13
ENSG00000156011	1820.17	7677.9	21555.4	2360.08	6709.64	2134.18	1776.88	3273.35	387.61	5603.62	3786.13	12010.2	3429.56	737.143	1403.63	2671.39	1980.89	4006.11	9654.38	1615.84	3861.34	1675.18	2271.31	1981.75	253.174	2069.94	5640.6	4623.7	3895.85	2837.79	691.387	3956.03	2286.78	14949	1712.61	2071.21	663.565	3459.25	861.251	3781.89	5587.85	1413.29	934.05	7199.01	1058.82	5567.5	3737.71	14672.8	1553.06
ENSG00000104611	1887.06	1038.48	2189.9	1007.76	617.95	382.213	432.675	350.55	825.2	61.2757	416.501	964.261	1380.38	850.735	576.187	998.954	766.748	2997.09	776.343	277.895	699.971	169.658	74.338	1695.93	320.914	562.635	1623.9	401.746	1720.52	325.284	269.635	526.71	386.772	367.46	679.453	287.745	940.364	1627.34	716.19	773.014	572.283	365.581	516.321	1041.07	462.094	1163.74	1188.47	1710.76	393.758
ENSG00000147408	534.678	797.708	871.145	1007.47	585.607	479.333	627.145	401.081	798.467	756.027	584.587	733.027	777.492	702.512	947.087	742.759	553.353	756.502	804.822	496.916	495.103	645.789	530.037	744.802	460.455	458.594	564.815	616.47	671.5	587.67	409.044	598.147	490.231	459.526	1319.52	636.795	696.808	695.669	776.342	611.962	507.704	406.767	1081.23	560.685	499.159	517.164	684.08	1122.57	639.366
ENSG00000104613	2145.71	1869.11	2364.68	2096.64	1553.64	1422.4	1438.97	2104.31	1382.26	1570.4	1455.38	1703.07	1992.08	1978.04	1500.4	1797.32	1478.03	2945.03	1285.89	1780.78	1547.33	1171.89	1550.22	1678	864.404	1011.86	1271.07	1563.09	1661.69	1045.2	1062.77	1528.38	1270.02	1478.85	2030.39	1039.59	1795.68	2040.84	1421.57	2033.21	1707.6	1687.53	1351.87	1926.97	1281.29	1692.18	2329.25	2117.29	934.447
ENSG00000147416	6485.44	4636.01	4817.4	4750.4	8255.9	5110.35	4474.44	6349.95	4387.02	3693.86	3683.93	5257.96	5296.86	6766.08	4357.28	3432.54	4319.59	5535.21	4588.61	4959.2	4627.64	4442.88	4575.1	6488.87	3291.06	4516.41	3594.6	4132.32	5509.66	3054.41	4173.58	5646.04	5474.2	3978.72	4035.25	3229.43	4793.66	3893.49	4823.4	5518.35	5049.27	3529.75	5757.17	4683.48	4892.51	4441.65	6183.05	5965.33	3501.75
ENSG00000061337	294.614	397.658	547.36	599.557	473.7	468.201	523.493	779.799	561.071	689.567	481.134	426.678	748.508	336.655	611.154	565.196	522.489	543.142	438.208	439.905	420.522	669.029	766.023	580.092	780.586	651.199	539.868	665.925	487.909	569.142	200.829	363.034	660.995	625.613	607.603	713.824	551.008	739.067	519.442	704.691	802.982	511.721	528.503	296.373	510.325	580.203	528.913	522.671	470.693
ENSG00000147443	492.176	722.016	873.267	642.988	902.498	783.582	702.525	737.089	901.242	766.684	478.082	687.464	895.52	386.693	599.635	645.346	761.322	909.423	941.605	260.804	625.73	723.892	764.713	667.183	791.703	680.494	572.045	835.651	547.34	745.252	321.85	513.912	857.417	271.936	1055.48	717.699	688.538	428.933	882.081	747.743	642.968	749.961	549.679	694.935	1088.61	220.42	921.256	865.668	745.227
ENSG00000130227	4995.03	4475.22	5993.76	5035.7	4063.72	3955.62	4613.84	6518.06	4688.99	3598.27	3841.76	4720.88	6168.91	5367.22	4190.08	5259.04	3636.75	8106.21	3989.49	4150	4852.45	2927.76	4877.64	5262.47	3591.4	2705.14	3527.79	4210.44	5962.62	2846.12	3612.2	3936.21	3737.97	2909.85	4858.2	2551.11	4934.28	4460.88	3455.65	5043.27	4349.48	3510	3941.37	5890.5	3039.87	3634.86	6682.63	4196.39	2469.99
ENSG00000158806	10.1815	26.4436	20.7652	33.602	23.9395	28.2325	33.643	11.7975	17.7429	21.4714	22.2302	12.4936	22.3084	28.1021	71.1272	27.2889	22.6965	67.1826	47.1945	6.65395	20.5965	13.88	12.3404	29.3614	77.3436	32.1239	56.9341	16.8318	38.1305	23.7409	7.44529	24.3487	18.9382	8.57781	18.0358	10.1065	35.6693	22.5368	15.3965	20.2033	39.4816	12.1439	40.8026	17.2264	28.3139	7.4795	32.5248	25.8037	13.8366
ENSG00000158856	851.674	578.369	2517.95	458.342	368.464	654.986	2756.64	1418.06	879.988	611.934	782.944	1542.66	793.336	693.787	1332.94	759.745	799.221	455.08	1394.97	553.285	910.806	480.983	951.812	961.606	473.406	173.824	812.641	418.724	1608.5	356.027	261.741	516.295	452.831	272.419	1381.08	318.483	1352.62	1407.86	252.504	700.173	476.871	851.52	79.6517	1074.33	338.438	1038.67	696.912	528.397	233.739
ENSG00000158863	2571.27	2814.05	4939.55	4018.33	3103.4	2604.75	2736.95	4244.4	3579.33	2580.88	2470.19	3259.98	2883.72	6973.19	4202.8	2423.07	2574.72	3949.55	2803	3027.61	2824.62	2084.57	3392.53	3439.51	2547.84	2693.65	2795.37	2624.97	3850.1	1722.16	2222.86	2501.92	2371.11	1654.88	3760.47	1759.24	4141.21	1960.8	2576.12	3190.54	3037.15	2089.89	2202.71	3341.9	2750.5	1941.05	3926.27	3304.43	1698.8
ENSG00000275074	1230.39	1319.54	1908.72	1456.59	1175.56	1414.34	1121.02	1948.38	1919.2	1486.74	1444.47	1487.82	1216.72	1515.82	1703.79	1139.06	1259.74	1561.65	1311.75	940.251	1263.64	1160.35	1133.78	1624.75	1395.12	969.131	1033.68	1237.23	1345.24	1140.36	1339.38	1094.54	846.206	1274.99	1317.16	925.597	1211.94	652.987	1457.41	1317.5	1190.46	865.689	1004.29	1462.54	1147.74	877.594	1635.84	1318.6	795.202
ENSG00000168476	2515.31	2653.19	3824.28	4198.46	2776.53	2832.67	3020.1	3397.5	5038.09	3255.66	2270.46	3320.35	2341.5	4654.73	4047.64	2199	2574.61	4183.18	2621.35	2605.38	2829.48	2511.35	2903.99	3609.65	3274.52	2650.55	2645.12	2892.4	3769.32	1736.01	2245.13	2622.61	2600.47	1847.57	3031.34	1658.97	2698.28	2161.33	2600.09	3048.31	2788.87	2522.5	2393.92	2180.44	2415.03	2294.19	3765.75	3113.05	2025.89
ENSG00000168487	1233.97	1142.91	1466.93	1181.74	1384.55	1370.97	955.154	1295.92	1561.39	1934.36	1262.15	1022.63	1146.18	939.552	1336.48	1024.75	1617.25	2147.21	1346.76	1146.49	1308.91	1314.89	1434.46	1255.04	3212.97	1547.26	1016.87	1125.26	1676.71	1593.74	597.692	1352.36	1534.06	883.43	901.498	1175.44	1144.35	1160.23	1225.68	1196.96	1284.34	905.082	1089.81	1243.65	1336.74	1603.23	1079.52	1258.9	1112.89
ENSG00000168490	14.5169	51.6342	60.3831	62.6242	46.1064	34.305	45.904	76.1051	38.3452	35.4768	65.7249	46.549	142.992	71.4604	45.5248	62.6166	24.2529	33.7258	69.674	41.7451	29.3963	88.1219	26.7653	49.6416	381.317	55.5009	16.7918	38.0429	47.5527	49.8648	63.8677	63.7123	47.2678	11.0379	48.5271	33.0913	25.8572	75.3094	52.6024	49.1687	21.6107	153.097	120.883	49.4676	189.471	92.5533	82.3543	49.9922	78.9649
ENSG00000168495	1835.78	1769.28	2678.77	1676.94	1704.82	2111.91	1521.91	1996.8	1842.02	1766.17	1832.72	1766.04	1863.1	1844.67	1574.89	1622.89	1492.02	2870.72	1658.49	1798.69	2032.32	1608.46	1706.02	1779.24	1558.27	1624.62	1578.51	1790.83	2218.55	1496.35	1452.5	1928.26	1488.51	1547.52	1750.61	1348.12	2091.36	1707.77	1574.64	1864.18	2112.66	1793.72	1422.82	1976.44	1372.36	1724.8	2396.63	2233.9	1341.69
ENSG00000104635	2141.16	2582.15	4516.65	3221.82	2269.13	2553.09	3079.85	3921.86	2916.27	2109.82	2985.11	2320.29	3478.25	2331	1844.69	2064.09	1844.93	3358.94	2823.36	2555.71	2353.57	3140.12	3127.75	3074.62	3029	1165.68	1519.48	2669.09	2952.61	1671.35	1455.69	2739.34	3000.84	2527	2328.99	3344.02	3266.51	1883.14	2579.69	2265.97	2313.53	1918.33	2152.22	3749.02	3567.64	2330.88	3156.92	2839.16	2553.96
ENSG00000120910	543.475	476.062	519.752	627.586	719.118	476.657	468.185	776.92	429.135	837.576	390.401	206.207	496.356	296.127	582.143	407.325	392.573	938.756	493.69	444.89	570.572	442.917	532.228	425.222	345.219	359.464	216.825	377.667	693.431	346.796	316.895	512.28	384.479	483.245	475.657	279.693	474.951	861.762	466.475	476.499	427.222	492.189	375.076	560.439	153.005	485.603	749.053	570.806	266.164
ENSG00000120896	3881.22	6052.33	9396.01	6120.36	5356.42	4250.54	5718.01	7910.53	6605.18	6192.2	3348.75	6741.56	6116.63	5851.06	6613.15	4449.91	4593.36	6401.55	3923.75	2133.22	4812.1	3430.32	4680.02	4796.86	3918.57	4554.68	2015.57	5081.01	7311.95	3540.73	4185.1	4790.6	3691.49	4087.99	4267.32	4050.36	4880.19	3964.95	3620.9	5361.19	4158.97	4297.56	4677.35	4386.36	2041.13	3045.56	6814.63	3725.47	2976.69
ENSG00000120913	374.643	795.091	1045.11	837.397	882.025	779.082	658.614	821.671	583.699	1474.43	568.182	736.563	1036.66	1211.9	860.449	648.037	646.365	1330.72	629.218	444.121	880.679	472.026	1003.57	632.225	434.044	490.306	334.91	290.006	1134.23	467.521	178.105	866.799	474.376	1071.24	508.704	724.799	750.675	380.899	678.187	627.436	735.459	568.795	579.096	828.419	502.899	710.242	907.745	780.452	409.939
ENSG00000241852	1008.68	1001.53	1446.54	1376.92	1217.28	1093.21	811.826	947.872	1000.17	1119.37	902.889	1220.51	1060.23	1167.68	1083.24	945.051	938.373	1338.76	1156.9	893.834	1031.75	1075.51	1273.74	1061.38	1113.98	990.161	782.016	1042.67	1287.9	994.091	905.569	803.228	955.819	931.801	1100.94	935.809	1187.49	1062.86	949.952	1132.85	874.688	1035.82	1038.65	982.655	683.743	738.891	1164.88	1211.78	844.679
ENSG00000158941	5210.07	4964.34	6471.66	6496.15	5821.63	4268.03	3924.67	6412.56	4852.98	3703.43	5064.14	4363.86	6014.94	8021.27	4890.26	4538.79	4408.79	7397.49	3849.02	4483.44	4944.93	3809.28	6173.48	5399.08	3950.11	3500.11	3471.84	4671.5	5786.86	2928.21	3118.26	3857.06	3535.42	3177.43	5288.57	2586.78	5777.88	3794.21	4167.94	5485.11	4409.18	3783.65	4547.98	4922.49	795.827	3306.77	6111.13	5177.86	2920.51
ENSG00000147439	602.972	586.75	1135.54	601.073	586.158	617.404	487.125	685.101	710.062	354.113	476.168	518.596	766.283	745.734	533.495	626.568	561.221	678.803	613.013	657.437	532.146	424.513	568.779	636.443	542.85	431.668	622.979	505.841	900.834	436.647	560.04	538.402	409.141	521.404	639.278	384.014	678.032	335.691	540.255	617.172	620.096	605.751	662.457	783.487	125.784	625.393	740.372	634.877	421.802
ENSG00000008853	753.048	950.579	1150.46	898.959	413.255	642.124	767.98	989.166	1728.46	271.341	1066.6	760.103	942.362	855.39	700.802	559.068	551.754	692.047	881.857	466.145	927.658	549.05	949.985	825.614	944.694	561.472	426.984	851.647	835.72	505.826	952.898	640.103	775.934	716.959	958	654.688	1157.07	668.502	1067.29	980.277	606.84	916.846	749.644	957.796	786.504	673.861	1080.74	992.793	505.791
ENSG00000120889	2813.92	973.314	1267.37	1597.62	3022.7	1751.56	1707.12	2714.18	358.413	586.601	2138.65	1202.78	1448.37	3365.27	963.393	1493.61	1948.85	1523.07	1849.56	1671.77	1446.99	1212.42	1248.74	1442.52	868.381	619.246	1215.82	1562.13	1769.25	866.539	838.345	2025.48	1589.47	1261.62	1714.33	1119.66	2417.4	1103.36	1575.83	1585.28	810.66	2304.57	1338.62	1241.17	1237.05	1389.54	1646.54	1407.42	1268.17
ENSG00000173535	236.136	179.833	295.159	135.563	969.338	337.924	168.681	353.092	254.569	113.813	174.56	169.69	86.1603	1072.99	268.75	200.744	171.444	374.009	176.418	198.112	263.764	132.691	231.464	179.649	209.322	63.1632	88.3832	102.305	482.165	210.62	114.841	166.871	321.435	146.666	162.416	118.472	293.434	178.075	437.018	282.884	248.913	204.17	104.985	152.962	63.4127	49.8438	426.624	205.173	106.23
ENSG00000173530	115.269	87.6102	69.9669	69.633	86.0824	107.827	124.79	106.917	62.0745	137.904	73.6524	70.3658	122.391	67.916	86.7333	106.082	165.162	118.736	130.092	110.201	151.903	118.71	101.3	123.866	81.6853	69.0024	96.2866	60.4806	84.1172	80.6492	59.2167	83.8133	82.3366	296.21	71.6096	132.808	116.257	108.978	125.186	135.816	100.94	102.876	79.1493	109.193	197.582	113.388	124.55	212.141	97.646
ENSG00000104689	516.368	351.208	529.621	424.938	541.904	536.787	357.223	514.281	67.511	151.734	236.533	455.498	778.654	725.448	424.641	499.036	736.135	510.406	546.319	495.817	479.282	228.736	399.237	436.872	257.901	305.062	61.9151	475.452	490.135	385.145	82.9107	400.537	350.815	254.657	590.778	448.449	619.083	408.365	358.204	390.318	199.831	513.979	414.378	423.799	242.226	357.674	591.77	454.064	247.842
ENSG00000147457	4415.91	3132.53	3953.4	3059.12	3451.31	2908.18	2058.13	2796.72	2622.13	3443.27	2583.69	2729.58	3460.83	3372.13	2582.24	2865.64	2693.49	3809.66	2603.49	2729.74	3177.73	2378.15	2912.45	2604.6	1958.04	1432.14	1274.54	2128.5	2757.49	2026.84	1664.16	2708.34	2510.58	1633.28	4065.05	1771.34	3576.78	1949.2	2640.18	3127.45	2267.78	2808.35	2541.73	2971.49	2129.49	2690.61	3445.09	2778.64	1681.42
ENSG00000104679	1318.74	1580.76	2078.38	1449.37	1501.98	1337.93	1067.28	1958.01	1317.45	1427	1263.96	1460.96	1838.38	1501.41	1304.25	1441.48	1315.62	1630.88	1376.2	1304.5	1305.51	1494.91	1464.77	1552.85	809.096	886.095	1188.45	1247.72	1690.35	920.828	1069.44	1293.77	1080.06	1236.92	1505.72	761.662	1742.42	1148.05	1195.38	1543.36	1605.18	1017.82	1158.33	1544.52	1193.73	1115.22	1742.33	1619	946.118
ENSG00000134013	2147.58	1670.72	4827.44	1988.91	1678.52	3311.34	1840.39	2852.6	1683.72	1327.48	2480.33	1764.25	3526.55	2467.63	1527.04	2571.1	1518.3	2070.76	2374.65	3737.53	4207.39	3665.73	3186.57	4089.3	3924.77	1625.08	1598.01	1953.52	1194.83	1994.29	932.406	1810.08	3087.69	3774.28	1984.29	2030.92	2631.92	1738.3	2875.41	1259.38	1949.43	1785.89	2992.34	2408.38	3920.61	2901.49	2985.05	2678.14	2379.31
ENSG00000197217	2152.84	2055.26	2871.54	3679.83	3253.68	2058.52	1904.37	2776.23	2862.36	1823.6	2359.9	2301.98	2212.07	2486.92	1882.45	1768.68	1816.05	3052.51	1801.02	2373.33	2434.7	1611.47	2002.66	2476.18	1661.05	1214.47	2738.91	1568.03	3359.71	1695.47	1190.08	2115.69	1861.29	1464.06	1517.13	972.373	2800.84	1868.33	1709.33	2179.01	2371.85	1708.09	2032.73	2636.42	1962.56	1900.4	3563.88	2613.75	1418.4
ENSG00000147454	1494.09	957.408	1653.4	1904.5	1142.76	847.69	1376.2	2563.99	1153.56	950.096	717.9	920.033	1909.72	1524.45	979.403	1721.61	943.12	1224.51	1056.32	1490.87	796.521	811.741	1779.69	893.432	898.494	783.733	1204.53	1181.29	874.328	1023.89	814.896	1330.03	1379.66	1104.59	1037.73	1226.24	1233.37	391.725	1641.37	843.287	889.531	899.951	1344.88	1504.28	922.849	797.152	1203.12	1231.32	1225.98
ENSG00000167034	1668.2	1097.77	2574.05	2178.59	1294.91	774.982	2462.08	1495.87	1189.35	289.034	421.654	986.85	1072.05	1135.92	981.83	894.853	798.42	559.742	1215.03	1491.49	1160.9	802.185	814.807	1469.09	2099.51	920.109	6.03506	2870.04	988.656	940.415	1313.86	1920.75	5616.85	446.7	1222.58	1800.36	1171.32	352.341	1520.9	967.321	989.487	1174.97	975.377	1822.51	1262.68	920.29	1290.76	789.533	1362.11
ENSG00000147459	1736.53	2364.91	1888.34	1830.67	1002.9	1717.28	3261.88	1873.3	2578.6	1820.96	1226.1	1636.66	3139.16	1594.95	1962.57	1676.1	1456.28	1523.27	2543.39	1384.57	1804.01	1646.86	1510.62	2629.61	2459.02	1423.08	1834.54	1779.66	2833.27	2104.67	912.735	1921.39	1298.35	1894.36	1914.6	1116.7	2071.77	1475.29	1360.42	1852.06	943.698	1353.05	2015.97	2691.76	1029.63	2041.54	3573.24	2270.24	1549.21
ENSG00000147437	73.2912	103.443	95.8386	90.2926	73.4852	59.5304	70.0495	87.0757	95.0333	87.0141	46.643	125.519	192.693	112.042	125.263	116.853	115.013	131.183	158.474	54.6618	71.8935	74.4242	129.887	95.0734	73.4363	27.7806	82.6198	125.632	111.649	53.1107	48.1763	82.3814	57.8577	92.5578	128.226	104.996	80.5851	40.4966	83.5026	81.4188	90.2804	115.319	104.714	92.22	89.8786	85.353	143.316	95.6147	84.8078
ENSG00000104756	1504.11	2305.15	2201	1956.24	2417.18	1885.92	1886.7	1741.54	1347.76	2228.25	1449.09	1459.01	2480.93	2243.81	1743.7	2033.07	1952.25	2343.4	1587.74	1505.01	1567.31	1121.4	1479.32	1513.35	1626.74	976.34	1707.9	1754.02	2043.05	1309.9	858.72	1341.38	1165.3	1850.47	1729.79	1211.84	2097.2	1057.88	1615.18	1858.39	1298.87	1549.09	1375.77	1811.44	1414.07	958.152	2975.76	2187.12	888.764
ENSG00000184661	232.678	311.978	412.923	402.031	246.223	254.277	323.879	309.334	188.592	281.343	137.753	377.414	385.617	393.949	324.44	252.467	295.466	335.468	187.66	202.682	161.017	318.763	337.33	308.31	272.112	141.187	216.519	235.111	369.922	144.319	121.018	133.017	126.584	170.625	159.676	161.589	242.192	134.743	200.394	500.278	251.469	178.815	313.012	185.124	237.692	199.017	411.713	448.798	137.573
ENSG00000221818	215.483	240.235	273.961	208.859	286.285	211.981	193.44	254.644	356.48	249.976	166.951	310.24	393.572	335.697	179.872	124.663	232.718	145.835	183.459	170.241	222.375	164.185	178.123	286.689	272.141	278.549	207.591	287.022	152.018	268.573	125.173	138.805	285.886	240.44	165.59	209.914	302.84	450.369	201.808	247.384	234.766	140.435	190.204	141.672	257.411	199.062	177.282	218.725	195.851
ENSG00000221914	2320.4	2992.37	4535.29	3006.82	3834.36	2978.55	3120.94	3425.26	2015.36	2544.11	3426.03	2169.09	3779.41	4868.35	2227.1	3032.93	2931.21	5240.86	2832.89	2282.34	3241.94	2716.35	3329.16	4172.51	2122.12	1908.1	2012.44	2509.02	3121.67	2958.16	1681.35	2505.45	2074.46	2192.37	3213.08	7408.9	3388.96	1696.76	2260.43	3072.69	3026.07	2361.63	2269.18	3438.69	3509.16	2088.68	5178.46	3425.81	2266.88
ENSG00000104765	5825.7	6115.13	10420.8	5139.72	7902.75	5862.72	4762.84	6761.15	4611.67	11831.8	5172.26	4407.4	3990.62	12842.2	7493.65	5794.11	4924.8	5918.31	7083.3	6723.74	5556.85	10620.1	7527.25	13008	4921.44	4592.89	3638.44	6333.51	3689.79	5265.57	4562.85	7876.73	4728.59	5801.58	9063.71	8459.6	4932.78	6639.63	8911.54	8605.09	5058.07	3009.49	5130.29	7415.95	7262.24	3102.03	8757.29	7346.01	4769.8
ENSG00000240694	376.288	439.539	514.555	360.267	495.396	386.004	471.855	373.156	228.514	215.058	332.704	275.246	183.121	102.552	630.692	385.754	88.9878	322.848	554.74	471.843	335.977	327.166	807.694	276.401	1500.29	1022.77	145.216	388.927	178.682	361.062	126.617	384.188	321.473	217.923	824.798	395.134	843.537	155.607	774.983	364.718	439.928	354.309	279.398	334.419	356.753	826.051	391.447	480.866	361.167
ENSG00000092964	1914.7	3065.73	2061.77	3368.23	8378.56	2258.71	4560.96	2419.08	4349.17	3569.42	3059.54	2306.8	3366.65	1409.72	4414.04	2155.29	1533.24	2088.07	3188.64	3290.5	2471.62	2555.66	3216.52	2444.75	3136.54	2889.7	4522.97	2209.46	2218.71	2503.56	1282.6	2593.24	2194.05	1571.34	4151.04	10682	3126.29	605.737	4444.11	2612.91	2870.05	2052.75	2266.82	2057.06	2994.47	2699.14	2077.85	2528.82	2419.71
ENSG00000104228	758.536	861.526	948.048	963.13	1859.5	804.742	930.296	1125.8	992.59	1741.55	909.681	665.42	884.378	958.545	813.473	716.4	804.474	1236.81	853.945	800.411	808.46	673.413	1034.6	778.302	654.566	543.236	584.344	790.276	1017.61	990.635	631.86	956.705	757.716	765.667	954.069	496.671	954.258	846.119	935.539	808.177	783.221	741.224	1083.94	864.642	908.933	716.015	924.562	940.767	547.098
ENSG00000120899	2118.47	754.628	1197.96	1632.72	1532.77	1293.08	1484.76	2199.79	1096.26	3722.38	1644.61	988.339	1757.51	1713.64	1005.86	1357.31	829.433	2331.36	1061.08	1432.24	1760.09	742.736	1195.09	1869.07	1150.33	1647.46	1086.64	1019.42	1570.57	1462.76	894.314	1406.33	919.714	1415.3	1369.39	928.185	1192.65	942.66	847.131	1761.6	2176.06	1407.34	1135.03	1230.05	1244.21	1597.47	1872.95	1006.87	733.382
ENSG00000120915	2564.97	1498.75	1930.87	2032.08	2567.59	1340.36	1387.49	2622.41	1324.85	5381.26	1308.16	986.489	178.828	4262.05	1726.71	967.959	1778.31	3000.11	830.587	1107.08	1195.7	783.088	1678.65	1690.73	1318.16	1922.5	304.277	3001.39	1635.48	931.537	591.889	2076.71	1037.32	1450.94	1634.41	1106.22	1325.67	925.074	1073.24	1188.62	2097.35	1406.01	1657	411.825	1525.45	499.747	2058.24	1215.26	559.366
ENSG00000120885	71253.5	37931.2	27737	39967.7	48482.8	28657.3	49141.8	39486.3	40169.9	43736.4	12820.6	15699.8	143152	32242.6	21367.2	41060.9	7427.58	11327.1	23718.5	8138.36	55423.3	35597.2	26735.2	21702.9	77390.5	27143.6	24940.7	57176.9	27011.5	19195.9	19275.8	17144.5	6995.02	29434.9	21337.4	17394.3	38335.5	19917.4	22513.1	47246.1	21975.1	26926.9	83636.2	6418.78	26135	24426.4	15605.5	11762.4	15844.2
ENSG00000168077	2558.83	1510.19	686.458	1853.16	1885.44	1283.32	1990.1	1202.82	2598.63	4840.66	506.709	1203.59	1242.6	4253.9	1570.43	1807.23	1135.97	1575.89	782.4	539.216	1594.78	738.733	2046.74	941.041	2028.85	2549.75	1613.32	1434.86	1144.76	2920.77	1492.2	813.31	539.545	1096.22	1292.91	801.856	2038.47	1513.54	1204.98	1590.36	1186.28	786.487	2893.44	217.611	959.071	829.381	1672.12	349.026	413.272
ENSG00000147419	2244.73	1532.08	2724.81	1777.15	2280.32	1891.86	1889.13	2904.24	1514.85	4706.61	1300.25	1300.57	3157.44	2363.54	2179.66	2160.81	1301.66	2737.43	1376.8	1905.32	2120.94	1316.84	2014.85	2080.63	1314.51	1627.84	1301.43	2320.15	2450.41	2105.72	1171.19	1411.41	1171.59	1594.21	2306.38	1015.01	2694.24	1019.15	1554.55	2254.72	2369.75	1679.67	2013.01	1666	1838.2	1105.29	2515.73	1837.31	879.997
ENSG00000171320	382.614	285.379	406.186	222.383	255.957	265.764	293.947	280.54	380.166	870.235	283.375	275.356	272.704	329.744	382.54	214.43	236.064	526.975	214.042	221.5	256.393	362.24	467.46	223.854	221.671	159.206	340.413	252.175	344.987	254.794	111.169	208.583	98.1005	162.058	245.036	148.115	380.829	204.36	195.387	301.538	275.085	157.026	348.356	160.11	204.249	204.934	244.1	312.37	182.096
ENSG00000168078	1235.6	1072.97	1582.6	1219.95	962.772	1580.66	1281.91	1656.68	1624.18	2756.12	741.243	1116.44	890.853	1815.35	1328.22	1567.14	1470.65	1798.59	996.699	982.905	1097.7	1277.59	1370.13	1267.27	614.383	791.44	678.599	1285.4	1708.57	1106.62	444.872	967.065	425.757	603.092	1039.23	454.754	981.111	533.001	1061.06	1008.4	1512.58	926.782	1473.03	984.241	934.457	758.392	1720.37	1385.99	781.923
ENSG00000189233	15.7506	17.383	15.4599	18.1074	23.7274	19.1365	26.6594	15.8902	6.32531	19.7739	7.70182	25.8699	17.4456	19.6611	31.866	31.6651	14.9897	21.3625	26.7278	10.5347	27.9144	17.23	12.5006	16.7371	9.81168	69.2835	3.1061	13.1353	5.75522	9.65519	22.7536	28.9791	12.5721	10.4656	21.9193	13.8107	12.3845	33.559	16.0357	15.929	12.2074	15.9455	11.2897	19.6797	7.28397	17.8905	20.7804	20.4454	15.1406
ENSG00000134014	1721.16	1281.58	2018.24	1299.34	1944.35	1297.54	2528.88	3308.72	1771.77	3164.98	421.719	1180.26	2855.28	1790.95	1289.92	1670.96	1643.61	3697.78	1419.1	1257.65	1567.33	1339.55	2112.34	1991.21	1333.21	1141.6	780.452	1551.73	1738.99	2226.74	988.078	1229.31	696.277	989.724	1679.89	689.045	2116.97	862.504	1328.24	1637.81	2219.73	1429.45	1588.07	1218.95	1613.69	807.912	1448.05	1040.6	1021.61
ENSG00000186918	1692.25	2707.37	4355.75	2855.17	2465	2470.53	2446.47	3184.76	1694.02	2927.8	3098.4	1581.83	3219.65	3495.55	1782.13	2775.05	3099.42	4625.89	2649.18	1900.35	3042.4	2847.11	2663.83	4401.25	2474.21	1644.91	2635.1	2464.33	4440.8	2272.94	2265.34	2639.24	1505.01	1410.6	3350.79	1308.36	3008.72	1822.73	2573.5	3600.44	2980.16	2846.25	2526.14	2567.03	2754.4	2396.37	3327.72	3206.83	2418.45
ENSG00000214050	123.937	199.093	321.44	275.041	486.622	245.795	172.412	206.756	249.125	1708.52	114.432	185.118	192.717	355.462	198.533	76.2973	254.054	259.768	236.159	136.595	365.523	203.314	286.923	349	272.177	283.669	61.0148	341.488	306.935	130.282	167.793	141.092	308.245	175.924	139.338	90.6745	267.736	290.941	216.473	255.149	237.394	257.34	361.119	268.955	251.252	299.052	247.443	115.071	104.184
ENSG00000104290	743.903	636.352	1600.4	947.868	1538.42	810.846	558.553	1599.1	938.564	4439.11	699.453	1397.88	981.96	952.652	1083.67	683.922	1026.76	1391.73	769.168	614.856	1278.14	576.458	622.143	2909.74	839.561	479.514	797.083	1112.77	1324.39	531.936	436.785	356.683	3088.51	615.645	953.397	543.367	1269.39	629.478	1368.53	1583.29	1222.56	429.931	420.879	1633.19	687.694	609.08	1767.67	1053.52	358.935
ENSG00000012232	1068.65	1104.78	2650.5	1919.64	1366.1	1446.47	1615.63	1946.23	1157.43	2568.42	1337.91	1197	2794.9	1777.86	2193.57	1440.82	1792.92	1729.96	1530.35	1392.6	2169.42	1428.25	1360.8	1509.82	1646.93	937.561	1083.89	1321.28	2187.97	1154.24	916.941	995.874	3468.98	741.944	1214.56	1044.14	2021.47	1960.94	1529.44	2103.65	2061.34	1387.95	812.467	1561.55	1563.75	1026.75	1806.92	1794.52	1021.09
ENSG00000104299	956.741	684.433	962.687	876.48	731.837	805.534	822.801	1125.1	840.064	2073.94	759.368	449.142	1114.36	1191.38	527.714	716.902	732.767	1119.01	557.628	813.999	1026.57	619.523	1021.95	905.035	350.794	380.469	608.004	597.518	911.611	735.428	504.54	558.452	570.115	598.12	830.398	319.502	671.699	534.616	677.724	760.866	950.617	512.022	552.318	801.133	580.775	409.677	1272.79	694.106	418.692
ENSG00000147421	427.327	323.822	613.179	798.162	506.887	570.851	595.737	1040.09	406.589	1154.62	592.197	516.415	565.526	672.875	495.474	542.486	481.275	532.347	402.67	883.992	751.386	551.305	746.479	450.365	478.014	386.022	435.516	623.582	638.379	504.656	396.731	474.227	458.38	342.595	571.329	289.14	467.672	294.692	502.758	595.259	937.008	398.409	336.967	490.53	399.51	502.744	666.359	814.912	273.199
ENSG00000197892	2835.8	2968.89	6976.94	4189.62	6850.4	3956.32	7379.89	5153.75	3822.15	6206.35	3174.36	3080.67	5589.7	21002.6	5002.6	4905.44	4431.46	7311.2	3174.99	3315.7	5015.56	3453.47	3485.71	8920.1	3655.61	8635.66	3654.11	5725.84	8071.7	1770.49	2858.53	3406.68	3989.43	3001.12	3760.8	2304.81	4530.21	1817.07	4322.18	4954.54	6861.89	4779.1	4197.15	1802.41	3330.19	3783.5	4270.65	5723.81	2361.48
ENSG00000133872	21185.2	20613.1	21152.7	17324.2	14852.3	16181.7	17576.6	19136.2	16451.4	21521.8	15093	11548.9	15384.2	28060.6	14584.7	16533.3	13862.7	24727.5	20106.8	12969	17021.2	14887.8	18960.5	18631.1	13312.9	13926	10880.1	15255.9	22672.4	12841.8	11987.8	14118.2	13146.5	15171.9	17814.3	9525.12	20721.6	8824.31	12410.3	20600.7	22057.5	33414.9	17586.2	20524.9	12965	11809	20068.4	20025	11333.3
ENSG00000104660	3328.25	2108.05	2140.38	1574.67	2394.42	2425.44	2660.08	2714.39	2214.62	4404.56	2051.06	1328.1	2725.44	3647.38	2167.47	2628.49	1839.01	3124.94	3213.89	2024.83	2809.52	1906.8	2813.95	2542.5	1465.91	1412.58	285	1940.71	2514.02	2207.97	1222.24	1970.78	1742.25	1941.89	2397.6	1068.68	2558.42	1734.37	2012.59	2434.6	2623.38	3502.66	2460	2254.98	2096.55	1457.14	2901.46	2284.69	1239.12
ENSG00000104671	1616.12	1060.74	1355.97	891.499	1204.68	979.294	1139.36	1027.97	1243.18	2159.87	1120.43	673.474	1649.8	2024.2	1044.48	1312.69	1087.34	1427.23	1658.69	1951.92	1266.69	860.896	1328.6	1435.05	915.313	590.41	892.363	1155.58	1566.7	884.796	626.321	1006.14	859.456	755.483	1027.15	553.577	1593.47	1054.3	849.277	1207.55	1321.82	1145.52	1196.36	1069.35	869.499	984.679	1277.24	1268.9	511.066
ENSG00000157110	1701.97	2313.53	3282.48	1643.5	1396.23	3027.53	3661.65	4525.59	3888.95	7493.42	3964.86	5528.4	5624.2	4103.56	3347.44	2950.11	2672.25	6036.82	6752.68	3105.13	2415.57	3592.43	8735.97	2856.84	2665.13	4984.48	6828.23	4050.81	4939.28	7941.73	1058.56	2854.3	1601.83	2546.72	2413.09	2522.92	6207.39	2849.55	3408.41	3210	3785.26	2794.12	3830.16	3869.63	4198.25	3528.06	6193.62	5699.05	1785.08
ENSG00000197265	906.178	931.684	1390.71	962.785	1105.05	1219.42	1026.81	1285.2	792.268	2309.1	1093.32	975.677	1648.21	1972.53	982.28	987.1	872.217	1464.47	1614.92	1506.18	1195.66	955.648	1688.92	1142.07	811.948	5734.2	548.568	1028.68	1898.5	1260.48	831.061	822.874	750.182	950.178	1224.46	509.922	888.836	830.47	1155.31	1028.76	1375.66	1049.86	1274.61	1031.27	580.843	742.337	1307	1242.05	651.897
ENSG00000104687	3576.26	2613.73	4600.05	3089.99	4048.69	5482.6	2441.68	6154.67	4499.48	5804.71	3807.8	4277.26	5139.5	7512.62	4419.93	3780.26	3714.89	5862.35	6771.43	3926.3	3802.89	5717.28	6988.48	2678.02	5594.23	15870.4	2475.02	2635.5	8930.8	3358.21	2802.19	2872.52	1371.24	2923.15	2764.93	1301.07	1569.32	3383.88	8545.97	4003.96	7521.31	2218.83	7916.62	6958.72	3357.12	3716.68	3463.93	4782.72	2594.61
ENSG00000104691	541.531	382.133	592.611	271.007	196.988	311.217	445.379	461.037	273.808	974.576	329.16	310.303	538.556	513.326	229.236	370.167	293.079	538.28	738.435	426.085	428.37	496.425	613.951	487.655	601.432	1306.82	339.524	143.094	514.108	443.546	277.225	392.241	204.588	232.602	285.16	145.672	307.559	421.809	428.33	415.727	398.148	385.182	448.459	660.438	291.29	390.664	317.169	391.591	289.007
ENSG00000104695	2768.95	3330.97	3934.93	2590.26	3044.44	3062.63	2896.08	4483.15	2988.44	4979.31	3362.29	2868.15	3116.29	4119.66	2550.84	3611.63	3468.17	3952.76	5218.08	3455.33	2868.88	3303.73	3943.35	3660.57	3256.84	9104.65	2083.04	3082.83	5242.18	3624.73	1842.37	2679.72	2153.24	2134.24	2755.1	1594.73	2327.34	1884.21	3219.36	3219.3	3914.94	3051.18	3350.73	3377.61	2788.42	2240.16	3505.62	3060.59	2403.75
ENSG00000172733	14.2292	14.3591	15.2158	20.0978	11.3266	20.0072	14.12	15.5542	9.13384	14.8147	9.77524	5.75647	14.1465	4.54287	21.2251	16.9849	8.37958	8.0533	7.61409	40.2519	11.6701	29.0061	9.73421	9.06215	7.99133	23.7474	12.5973	12.4213	13.1451	7.37931	9.1735	15.9179	16.6703	36.2949	5.42584	11.3096	9.73501	27.3099	15.2373	9.99085	10.7419	15.2833	12.4999	32.8969	16.7237	12.3746	21.3945	5.9751	11.1681
ENSG00000165392	1069.32	977.213	1148.56	649.452	777.851	885.287	858.458	1170.26	1052.42	2195.59	1231.09	782.07	1216.38	1111.98	872.839	1037.8	769.644	1489.95	1837.73	728.836	1016.14	725.59	1157.29	950.542	929.994	2754.7	760.386	1014.38	1336.38	754.5	651.938	703.116	609.886	722.421	951.409	503.796	955.683	3155.97	878.496	880.669	987.289	612.485	837.653	1008.93	582.525	631.521	1181.08	875.705	557.934
ENSG00000172728	291.705	286.472	253.585	211.606	344.445	273.641	303.938	226.009	181.509	486.94	544.238	203.964	261.483	271.626	185.51	196.774	223.233	299.202	124.474	337.282	339.728	245.418	198.251	143.343	277.328	77.6746	297.151	209.111	1396.76	97.7018	735.117	219.219	200.816	138.286	245.567	166.317	287.344	208.187	169.937	256.256	310.105	417.419	141.168	161.722	149.412	144.132	339.454	203.633	141.573
ENSG00000129696	630.211	554.97	562.69	386.057	342.213	585.69	449.42	422.395	364.076	878.622	1154.83	1975.84	618.915	504.174	405.916	456.758	409.624	519.84	644.454	557.245	706.625	438.732	475.182	644.921	427	181.516	293.956	317.09	2855.46	362.794	2273.43	382.169	391.529	346.284	377.166	213.978	462.227	317.617	343.136	460.095	573.951	441.095	381.7	387.8	458.262	296.218	646.752	534.132	291.595
ENSG00000198042	1221.29	1350.29	1351.84	909.453	797.537	1200.39	1115.67	1326.71	696.649	2009.35	2154.07	3837.99	2288.54	1309.91	760.027	1163.9	747.244	1459.13	1630.17	1745.94	1275.67	667.532	1182.32	1144.18	1225.63	432.152	648.576	546.11	4937.17	1044.43	4884.4	872.504	743.826	922.075	1381.06	505.954	1486.64	873.596	913.051	1159.35	1236.33	1398.23	1242.51	846.43	1022.35	859.812	1451.47	921.959	456.29
ENSG00000133874	383.159	373.588	416.004	424.734	373.196	896.181	387.614	461.411	216.019	541.389	562.321	1921.67	447.672	370.083	350.834	237.986	421.885	324.499	453.59	544.294	1076.27	438.077	358.941	356.009	492.563	621.82	396.248	254.37	1111.97	469.166	1951.08	401.353	370.612	422.658	519.95	303.976	332.941	376.896	400.706	486.027	478.604	584.18	398.631	246.419	382.947	416.727	575.109	336.483	332.16
ENSG00000183779	6539.35	16314.5	14008.4	19298	4387.55	15661.3	17481.4	8176.38	48955.6	13360	14499.1	17944.7	11766.6	28290.6	26374.7	15708.7	15288.1	14709	14712.5	16705.4	9199.75	20206.5	17929.6	25010.1	16286.5	12687.7	17193.4	28832	26529.5	20483.4	12481.3	22570	10914.3	13498.5	13488.8	62476.7	15759	16467	5054.21	12042.9	33023.4	9956.22	16904.8	14646.1	6773.11	19482.2	10524.4	24456.1	16843.5
ENSG00000147475	1593.07	8813.05	5191.81	6265.98	5220.08	7674.32	13848.6	4349.11	13186.3	4007.14	4813.42	5593.12	8342.97	11514.7	8100.41	8682.21	7057.78	7727.75	7741.94	8240	7198.09	5613.6	11015	5724.02	14240	23586.2	6268.88	20689.2	9818.35	17032.7	4856.55	26448.7	6539.35	6686.68	8612.09	36885.8	11285.2	13814.9	3776.89	7794.87	55368.3	5411.98	5175.57	4684.7	3367.89	4965.35	7170.37	9793.42	23640.8
ENSG00000147471	1047.22	3737.48	3000.92	2424.18	1924.37	4494.61	8441.61	3714.4	5531.06	2363.28	2327.98	4076.88	3246.33	7797.38	5487.14	3600.95	3771.5	4018.79	3630.1	4314.1	3605.46	2878.22	5436.07	3163.11	7929.97	6549.05	3350.2	13138.9	6728.94	7665.53	3529.04	11318.2	4414.6	3040.97	4665.21	13239.2	4892.25	4767.21	2738.16	4209.85	30158	3651.2	3449.09	2973.46	2937.48	3078.96	4020.62	3926.1	9609.25
ENSG00000020181	804.223	1070.01	1213.99	1074.86	1040.25	1212.85	739.066	1252.89	1240.61	1121.35	774.295	936.346	941.4	1306.63	1000.85	992.923	1273.04	965.795	1023	1046.18	1004.77	1118.08	1213.65	1077.76	1175.46	1076.98	1965.92	1069.53	969.586	1151.89	952.935	1030.58	1257.47	1619.32	1177.62	1160.07	983.727	674.995	1142.16	1031.34	1145.83	1431.16	1270.43	1424.93	1157.15	1046.33	1197.87	1170.23	896.641
ENSG00000104221	514.552	1439.09	1018.04	971.403	727.572	1125.31	1517.42	950.273	2195.33	717.642	696.666	942.372	1136.52	1647.47	1134.73	1466.79	1607.1	996.657	1305.39	1208.66	1139.23	1074.97	1438.57	1010.82	1557.63	2192	1033.08	2003.48	1428.76	2549.07	1068.95	3095.31	844.007	816.924	1076.65	852.969	1297.7	1075.45	805.536	1093.88	6696.48	1282.2	1020.1	914.728	739.853	879.777	934.07	1293.25	2095.98
ENSG00000156675	1813.49	4399.14	3826.94	5047.81	2233.82	6088.39	11983.8	3027.17	8166.16	2957.45	3420.95	6345.92	2766.53	8040.88	5228.7	7748.61	6171.8	3690.43	5150.08	3851.31	4002.87	5685.2	3827.26	4629.32	8913.18	6190.54	6064.66	12119.2	7072.12	14418.3	3858.86	14872.9	3388.08	4576.02	3452.52	2344.67	5219.36	14050.9	4807.95	5833.55	31945.5	4412.53	4969.14	1996.98	3631.96	3146.51	4021.71	5225.94	13509.6
ENSG00000187840	777.05	1689.88	1433.26	1535.68	589.27	2449.32	4468.03	1267.21	7602.48	1796.11	1699.11	1885.83	1228.86	1673	1356.99	2017.46	1749.07	1385.44	2016.77	1871.13	1563.83	1630.68	3651.25	2058.38	3064.18	1905.6	1705.67	4713.81	5441.67	7205.61	1023.03	5788.04	2692.33	1977.34	2878.76	1490.15	2013.97	4065.01	1427.84	2120.3	31181	3136.46	1077	911.545	1418.53	1058.65	2377.38	1945.14	3450.66
ENSG00000129691	1141.65	3762.39	2356.01	2704.51	2608.48	4146.49	7232.99	2407.38	11864.6	2459.45	3077.43	3693.82	3472.28	7380.55	4463.38	3477.58	5214.2	3892.86	4477.97	4516.41	3631.41	3766.1	4443.3	3211.84	6746.27	5392.54	2741.81	8560.53	9568.22	7286.1	2627.86	16293.3	3983	3023.43	4023.89	3332.67	4722.53	6579.42	2186.15	3747.15	24562	4170.05	2905.97	2496.8	2682.41	3020.23	3301.36	4523.2	9069.31
ENSG00000147465	2.76691	24.8132	17.8954	13.6539	29.9627	61.5203	32.4745	19.6133	57.5054	59.1539	25.2634	11.0763	26.3629	82.5793	63.1507	7.19427	46.8505	15.272	36.5777	68.6243	12.6685	34.6421	20.3567	17.4829	19.3262	19.3891	129.143	41.4717	96.857	57.8378	30.5797	34.6155	19.9549	15.0885	258.072	14.8767	25.8059	60.0504	38.3599	15.9514	92.3063	25.6275	78.1344	4.42469	9.73084	12.8121	51.4376	12.6652	35.2997
ENSG00000175324	673.295	1611.29	1314.51	1261.93	965.419	1586.59	2107.24	1314.58	3799.25	1166.74	760.098	1339.93	1399.82	4352.23	1596.64	1637.3	1804.45	1084.31	1920.82	1252.88	1635.31	1135.91	2110.67	1072.7	2332.92	2453.1	1106.22	3336.32	4467.18	6516.72	1118.1	5490.38	1356.14	1499.44	1213.11	1109.59	2119.91	1754.2	1118.35	1715.57	8268.4	1658.56	1273.43	952.514	915.064	1144.3	1263.25	1813.27	3450.81
ENSG00000156735	810.156	1580.53	1423.97	4502.08	1089.98	1798.28	2627.22	860.595	3941.2	841.744	871.792	1378.15	1184	3495.89	1844.9	1327.86	2751.95	1380.25	1792.79	1586.54	1482.48	1296.13	2068.23	1512.9	2783.35	2187.64	1108.52	4320.41	3841.19	7564.29	1660.7	5491.42	1791.67	1133.52	1407.09	1274.7	1950.93	2557.97	975.208	1448.45	13207.9	1344.36	1209.56	836.692	874.036	952.932	1042.91	2022.33	3069.6
ENSG00000085788	935.502	3188.83	2034.33	1561.81	1564.7	3014.67	5538.74	2132.86	5758.66	2196.15	2702.95	3930.31	3230.9	26185.9	3956	3969.94	3474.33	3025.29	4201.67	2824.93	3397.71	2654.55	3841.91	1985.8	7319.24	3880.21	3019.91	13390.7	4361.67	15157.7	2854.27	7916.5	3899.12	2867.89	3501.25	3776.12	4530.13	8525.5	1853.47	2784.81	22043.5	3361.47	2018.25	2512	1642.86	2579.12	2909.56	4223.4	6199.02
ENSG00000147535	1668.52	3359.54	3484.77	2480.72	2173.96	4626.1	7059.92	1694.57	7376.25	3142.5	2922.47	3571.06	4856.63	11212.6	4312.16	4004.03	4400.93	3801.26	4248.05	5969.23	3778.14	3484.69	5287.28	2210.71	6642.01	5852.57	3252.43	10311.1	5387.6	11878.1	2856.39	8253.66	4209.67	5515.91	3761.8	3589.16	4407.47	5213.61	1957.48	4210.41	24201.3	4144.42	3017.3	3449.09	2531.61	2533.51	3986.77	3932.39	7012.43
ENSG00000077782	2036.43	6532.99	3167.25	4841.15	6951.34	6543.17	17140.4	6051.51	7665.64	2672.77	4976.69	15331.9	13251.1	8277.18	15535.5	5257.8	2285.91	6051.42	6914.73	7153.34	8864.5	5817.11	7581.06	5595.24	34436.3	13254.9	5936.27	22951.6	14949.7	23930.1	12122.1	10206.8	5041	2150.2	4382.14	3981.64	5052.07	7877.86	3918.03	5316.49	40073.1	4768.79	4405.03	3120.75	7049.85	4025.5	8295.09	10849	3009.56
ENSG00000169499	835.3	1640.22	2069.87	1371.46	796.51	1570.77	3296.59	750.985	544.383	781.794	553.311	1699.96	1192.2	981.607	2303.06	1328.24	1007.4	1840.77	2212.22	902.019	1113.79	924.436	1562.12	997.897	1803.46	786.764	1050.09	395.838	1111.97	894.27	1444.83	1113.01	1860.99	1147.58	1404.93	756.022	1515.02	1972.36	564.118	1152.02	5646.24	2437.93	791.557	536.531	1111.06	1083.8	1288.24	1233.51	981.134
ENSG00000169495	45.1985	79.0787	49.8794	37.8318	62.8165	22.9802	22.1005	44.9511	16.4675	38.567	66.604	110.611	20.0566	57.3239	57.484	44.5485	36.6405	56.4541	81.2385	9.55504	63.741	77.0976	49.107	28.7126	7.49409	23.4238	48.1235	20.3225	35.417	20.9103	70.286	40.9164	27.4742	56.3856	16.1108	29.2094	95.1917	60.4925	74.6491	113.727	154.162	66.8345	30.4113	73.4631	59.7648	28.4726	73.9548	9.65225	59.0376
ENSG00000169490	2476.94	3541.88	3243.12	8204.41	2122.99	4018.74	6604.32	3190.56	1966.91	3454.8	2114.39	3593.11	6457.16	5053.23	4266.65	3368.76	3921.47	4276.16	4431.65	2426.44	3570.57	3400.52	4575.51	3469.86	5064.64	3147.87	1652.53	10248.4	4256.39	3221.75	2364.59	10468.5	2944.99	3395.27	4001.87	7683.25	4570.94	2067.57	2054.82	4210.03	17558.8	5002.76	3640.23	3213.88	2855.54	2176.18	5041.71	3419.82	6212.52
ENSG00000197140	214.566	74.1921	18.8832	422.067	74.0501	92.4584	132.115	68.3546	176.395	387.99	107.179	173.709	439.67	154.235	72.3956	127.705	379.102	9.15408	337.636	201.304	129.377	412.507	72.8881	256.304	41.7613	43.6363	120.877	244.126	202.334	26.0306	33.5919	1399.58	61.6184	60.7738	48.3912	997.326	29.5379	75.2008	227.662	64.8696	389.402	216.731	225.279	16.8151	83.3952	101.635	73.5228	333.261	197.553
ENSG00000176907	16544.6	2328.69	3075.78	7741.15	7915.36	6995.85	6418.63	7693.43	2290.72	3201.36	4666.66	4123.82	2823.54	1343.34	1149.06	4624.33	8835.98	5538.62	7853.31	1789.01	3647.74	4100.48	1655.83	6497.47	1967.15	8964.84	2312.96	5171.26	4016.75	3177.06	28442.3	7016.29	1801.04	3655.67	1881.79	1369.93	7778.81	14488.7	5494.5	3617.85	1736.79	1627.76	1855.65	2172.12	1993.28	1242.42	4227.61	5232.03	5000
ENSG00000147533	1768.25	3962.56	2768.15	10539.6	2632.69	3675.32	7264.57	2807.97	1444.47	2351.55	3292.7	4211.09	7719.2	6133.02	3625.68	4245.36	4470.47	4632.24	3894.81	3733.43	3310.58	3700.33	4895.66	3819.14	5157.34	8814.69	2318.25	14812	5980.14	2828.82	4168.81	12690.3	3203.09	3380.08	4826.33	3474.12	4053.23	7280.01	2258.86	3945.71	3520.51	4930	3562.7	2343.84	2060.53	2948.03	2042.96	3625.25	2477.12
ENSG00000147536	261.978	380.462	419.45	1711.43	449.31	491.506	1516.51	409.17	215.856	500.851	513.23	765.847	855.766	667.958	1106.28	563.746	535.416	538.062	597.743	555.525	443.309	546.678	791.053	407.453	1575.41	1249.97	358.999	1347.21	1388.01	589.95	626.579	2559.28	197.515	326.597	599.257	466.854	512.246	1037.06	324.326	586.052	381.948	544.247	774.568	330.201	277.825	289.03	338.305	548.019	308.726
ENSG00000158669	2393.7	6383.22	3665.49	16393.2	2964.88	6537.69	10241.9	4248.7	2601.62	6804.77	5592.42	6935.97	8704.92	9038.77	6523.82	6207.55	6325.09	4742.03	8642.2	7093.57	5846.3	6052.5	8928.13	5279.77	6141.91	22917.2	2180.51	21447.9	11130.7	9129.43	6488.86	19509.3	3261.29	4619.29	6880.28	5556.01	5527.48	16744.9	4017.67	6402.87	5815.65	6389.48	5059.32	4367.9	3386.91	4425.08	2775.8	7692.21	4625.74
ENSG00000029534	160.543	312.611	144.406	352.786	390.418	99.7121	46.5488	56.2354	29.6797	78.9191	75.4182	133.329	99.9238	535.888	241.776	146.091	133.516	171.866	375.388	202.44	260.284	189.352	499.826	130.783	562.699	31.7926	9.91837	5338.4	109.773	115.655	1641.3	957.976	111.921	872.876	5.56443	331.421	155.588	331.917	195.448	141.611	99.8004	217.663	53.6297	181.548	180.763	73.8596	88.0153	68.3544	78.6271
ENSG00000083168	3176.32	6916.8	5139.64	34711.1	5605.32	6260.56	14142.1	12787.4	1912.58	8739.25	8249.42	8876.62	8372.99	12424.8	8099.54	6670.03	6540.82	5624.9	7279.45	7964.15	6694.13	4102.81	11727.4	5661.82	5051.66	24466.8	1900.68	31172.5	17283.6	4025.3	11611.6	25133	2959.95	5177.26	8861.08	8275.33	6361.05	12689.6	3154.02	8119.68	5048.21	6563.32	6387.67	4668.67	3243.37	4091.02	3961.09	6004.5	4589.65
ENSG00000070718	1053.46	2755.94	2757.28	6620.58	2035.29	2342.43	3968.17	3462.63	550.103	2606.56	2468.57	2758.54	3161.23	3331.38	2533.06	2055.59	2780.85	2528.04	2654.08	1481.59	2240.03	2057.51	2247.96	2580.21	1874.24	5105.6	1206.13	10025.5	3791.08	1450.26	2605.32	3892.17	1140.04	1898.84	4093.01	3030.01	3795.94	3283.04	2153.62	2164.01	2117.03	3314.82	1869.73	2028.34	822.59	1227.42	1839.44	2195.44	1848.81
ENSG00000104365	1919.49	6840.14	4860.15	17287.5	3426.09	4681.8	7948.16	7441.38	2183.89	6722.98	6526.12	7680.73	6396.15	14170.5	3687.26	5258.98	5116.59	4952.11	6856.9	4041.54	4998.01	3572.14	6189.07	5569.03	6160.79	15557.9	3559.58	22660	8007.58	4590.81	5885.6	13942.8	2431.83	5744.3	8268.8	8841.23	6573.09	7374.56	4061.7	5589.05	4345.14	5088.4	4930.33	6066.71	2421.49	2367.59	3108.6	4133.73	3293.57
ENSG00000070501	699.989	1166.89	1426.83	8720.93	928.93	1505.56	2441.76	2790.62	614.886	1488.71	2012.83	2989.86	2468.95	3321.39	1081.33	1383.13	1609.39	871.936	1845.66	1271.87	1812.53	1670.46	2078.99	2516.46	2813.13	3864.47	693.9	7464.47	2206.1	1312.66	2889.58	6410.17	944.904	1447.09	2115.66	2408.86	3551.96	2637.56	913.192	1958.82	1123.17	1717.47	1829.68	1999.46	827.64	848.531	1384.19	1417.05	1319.96
ENSG00000078668	3592.54	6741.13	6782.17	25439.4	5631.07	6541.52	10282.4	11542.1	2893.1	9308.57	8452.9	12416.1	9863.13	18175.7	7334.36	7261.82	6678.77	7288.97	9540.59	5937.81	6910.42	6470.81	9968.12	6275.47	8624.72	13603	4576.54	7782.77	11620.6	6254.26	10509.9	21201.6	3848.01	6356.79	8709.59	9327.9	7753.43	11018.6	4858.82	7681.94	6687.86	8423.14	6782.2	6294.6	3582.68	4414.15	4528.99	8525.46	5455.57
ENSG00000168575	4735.22	4266.54	2437.88	3723.88	2308.13	2926.35	4481.34	5914.38	3870.47	4001.82	6209.9	3358.69	2729.9	4640.58	3029.66	3249.46	3465.95	2568.8	4161.19	2256.2	2846.56	2456.14	7181.27	3413.75	3900.49	7595.76	1528.85	2837.83	3059.7	2943.6	4630.07	13627.3	1106.54	2656.08	2024.28	4591.29	3149.4	4811.47	1254.09	3111.67	2963.08	3070.64	2961.03	2659.17	2040.23	1367.48	3578.75	3585.48	1364.19
ENSG00000176209	905.06	2732.39	2706.73	2217.51	1868.06	2330.21	4060.02	3725.26	5414.21	3431.45	1579.98	3068.61	3373.51	3759.02	2258.98	2370.99	3068.42	2272.55	2736.57	1411.71	1725.35	2102.77	3807.03	2053.07	2888.59	4985.9	1432.19	2363.92	2856.3	2277.64	2701.14	8161.59	1198.96	1686.48	2816.04	3818.25	2522.75	2154.54	1223.5	2363.92	1993.24	2717.78	2588.06	1428.81	1492.67	1269.18	1612.29	2194.73	1014.63
ENSG00000147434	7.93841	16.8206	11.8705	8.18962	12.207	27.4301	20.8586	18.2238	12.6223	13.7633	41.5239	25.2206	21.5371	13.9986	13.1319	11.551	28.1227	23.946	9.10039	39.8429	23.9277	12.9007	8.50894	18.1342	21.2374	12.5423	34.9376	37.7355	34.0963	32.5183	133.178	25.1894	8.36408	19.1378	33.3704	30.9872	11.6024	22.1751	13.794	33.6965	17.857	14.2593	8.94947	19.6849	9.39882	24.2029	23.1494	11.4601	12.0605
ENSG00000131931	702.149	1032.81	1126.37	960.084	785.594	1038.28	1134.32	1459.65	1423.97	1028.02	1066.33	1019.73	1249.1	996.954	1106.46	895.503	1127.66	1072.93	1005.99	856.527	1019.29	1008.38	1214.99	1300.24	1209.04	1405.94	876.418	926.398	1645.71	1097.12	1122.69	1241.93	641.971	498.675	928.922	740.997	1099.41	1211.63	783.551	1109.88	1098.81	969.65	729.489	962.789	658.514	916.017	821.817	1060.88	739.352
ENSG00000120925	935.587	1440.8	1268.35	1720.65	1147.35	1597.4	2446.97	1056.7	1497.75	1381.38	1285.31	2010.79	1542.74	2805.67	1150.17	1040.41	1346.36	1596.76	1706.86	1118.2	1267.55	932.174	1758.23	1245.98	1251.16	3112.79	1031.21	875.172	2828.91	1002.85	1578.49	1723.76	464.956	791.951	1691.43	1423.16	1521.91	2275.07	724.856	1338.63	1428.06	1225.76	1487.78	1329.81	572.886	772.294	904.468	1390.76	889.074
ENSG00000168172	1451.99	3332.46	2332.79	2093.63	2158.84	2647.92	2634.33	3313.14	2081.99	2622.45	2355.67	4055.47	2051.02	3135.89	2847.38	1917.22	2690.11	2812.39	3040.2	2118.31	2656.11	1819.59	3618.66	2639.19	3283.21	7540.53	703.655	3446.02	5376.04	1801.7	5818.61	1084.9	1493.44	2501.22	2713.88	2036.07	2259.1	5416.3	1266.38	3028.66	2391.98	3056.82	2710.32	1952.62	1346.03	1754.45	1612.13	2378.1	1537.84
ENSG00000168522	1982.88	3435.98	3544.92	3024.28	2587.4	3287.69	4672.22	4181.33	2906.59	4134.55	3253.7	6101.7	4084.43	3810.23	2668.06	3243.86	4746.38	3600.66	3730.2	2339.62	3133.28	2735.82	3372.25	2810.22	3511.68	3110.59	2980.12	3558.86	4624.28	2484.2	3344.14	1232.48	1669.02	2632.01	3902.16	3501.01	3122.74	3887.17	1819.49	2988.02	2619.04	4182.17	3362.73	2368.28	1981.06	2360.83	2111.38	3118.74	1941.69
ENSG00000185900	144.47	224.861	241.294	144.967	209.207	238.835	297.408	440.794	271.561	197.356	292.2	228.249	170.244	238.551	253.543	208.757	255.699	145.132	202.433	125.2	268.866	175.398	275.248	263.469	162.735	185.005	150.009	181.035	474.577	131.319	228.871	85.8753	140.022	204.59	175.536	175.782	152.036	409.117	117.953	230.622	295.65	201.691	241.269	184.623	123.204	212.448	135.834	177.305	132.706
ENSG00000165102	3901.84	8985.79	5612.31	7981.16	6476.13	7834.9	14107.7	12644.9	7477.68	9352.35	12460.4	13048.4	10077	12657.4	7459.16	8805.45	10907.1	9617.17	8665.46	6900.72	9700.95	8447.05	9739.31	9413.46	9076.48	7893.27	9511.82	7717.03	6757.21	7069.31	15164.3	14578.1	4770.19	7326.22	9492.44	10594.1	9674.84	14420.5	3880.39	8728.42	4839.97	7609.51	10697.4	4998.47	3694.1	5046.19	6791.01	7461.53	4934.02
ENSG00000164808	5228.13	5177.26	7157.89	4136.52	4745.74	5385.07	10730.1	6379.49	7201.57	4375.03	7779.84	4324.7	3765.25	6454.33	10199	4478.5	6006.23	5917.52	4924.32	2852.91	5695.82	5101.08	6554.92	7648.5	5675.43	7450.34	6180.44	5987.1	13619.1	3087.75	4306.94	7802.25	5524.88	5005.68	6932.11	4748.22	5654.81	4536.28	2886.44	6006.03	3849.15	7687.71	7012.4	6297.18	3959.14	9303.68	5917.88	4319.59	4338.9
ENSG00000221869	2356.57	1665.37	1087.13	1703.23	1331.46	4299.5	1916.24	1955.34	1732.14	1674.78	2911.69	3829.71	1951.59	1498.41	1886.88	1866.19	1679.89	1510.35	2204.29	2033.77	1955.65	2673.92	2432.81	2064.58	2875.3	2571.58	4721.34	2582.7	5630.26	1302.71	2946.55	2875.54	1206.97	3402.9	2973.74	2861.19	1092.48	3297.12	1187.55	1609.59	1895.01	2105.39	2219.9	2025.84	1494.52	3515.64	2500.13	1357.06	1233.08
ENSG00000253729	25465.3	29987	31346.6	23161.1	30590.3	29647.9	64516.8	83141.6	63103.4	26459.7	44992.7	33055.7	23846.9	46099.2	56090.6	33758.4	51656.4	39242.2	21142.7	21284.7	34443.9	41671.9	46808.2	28726.6	27479.5	28352.1	30630.5	38214.4	33886.1	11264	20629.2	56356.6	28948.4	29931.8	44452.1	25545.3	22263.6	26515	8746.98	37524.6	32018.9	25044.7	59919.3	19836.8	14546.2	85696.3	32699.3	38093.7	33057.1
ENSG00000104738	8504.23	7567.84	10892.8	6109.2	10077	5966.42	12137.3	10191.2	11232	5897.18	11489.1	8011.51	8669.29	10800.2	14080.1	7295.85	9564.43	10525.9	5895.67	4928.39	7525.62	7048.84	12003.9	6506.94	7676.9	8600.57	7343.71	7384.84	9262.91	3659.94	6851.97	9459.13	6409.11	8143.31	10951.4	5683.05	8186.92	10432.2	4228.3	7351.26	6725.59	8635.73	10697	5740.84	5264.95	9944.96	9669.9	5260.03	6515.1
ENSG00000169139	3550.87	4321.46	4576.02	2738.8	3398.47	3937.56	4624.07	6552.18	4590.06	3673.95	4090.97	3652.75	4574.22	5293.56	5022.38	4463.4	4931.04	5355.08	3285.36	3578.22	3848.54	4407.04	5457.03	3770.86	3328.93	3765.7	4000.36	5146.68	5396.33	1518.28	2687.39	3939.85	3357.34	3259.28	4033.66	2464.28	4370.1	4718.83	2084.27	4223.82	3422.94	4905.82	4929.97	3281.46	3006.6	5476.99	5470.96	2913.44	3543.33
ENSG00000019549	1405.54	1247.95	1966.04	1197.94	1496.32	1047.3	778.5	1379.9	1680.5	1629	957.774	1479.88	1573.95	1425.65	1183.97	1035.96	1340.68	1529.75	1610.92	1031.75	1033.9	1810.06	1758.57	1757.05	1108.79	1207.24	947.499	1630.64	1643.91	1825.61	370.09	1598	1523.49	1471.81	1140.49	1053.39	1720.73	816.534	1760.66	964.472	1363.01	1628.09	1350.09	1691.83	1611.08	1710.36	973.987	1579.19	1582.32
ENSG00000168300	5836.16	14551.1	14435.3	7968.39	13231.7	9763.39	10688.2	36842.6	3265.94	7857.12	11329.6	7096.7	6549.37	7608.95	8335.62	8951.42	10250.5	8413.45	6179.02	6775.83	7502.76	13609	7330.41	16163.3	13448.1	9933.7	9858.31	12447.2	8988.9	7344.46	16373.7	9109.82	7699.32	4971.28	9086.82	4525.79	18201.9	5328.71	2734.97	8140.32	10337.2	13110.3	8231.74	8519.9	7327.08	6679.58	14444.6	6041.1	9084.08
ENSG00000147488	3.88207	10.8538	10.1946	17.9238	49.3098	13.5777	13.8204	21.1442	14.7659	5.46926	4.11913	12.4499	14.7572	5.03653	23.4982	9.44425	8.10393	15.8241	5.98764	32.8825	13.1507	15.9404	21.2019	65.0002	9.69747	10.7498	6.17673	23.2643	5.71939	15.4921	33.6564	7.91375	16.9397	32.6119	2.24194	8.74545	16.7291	10.3817	8.45304	18.495	14.1841	16.9616	28.7111	25.8809	6.37546	8.25728	9.38337	8.59493	16.7744
ENSG00000023287	4722.1	8290.54	7261.56	4957.69	5709.81	6362.31	7532.96	7733.08	5025.73	4912.3	5227.36	7884.13	6889.54	5558.21	4373.43	6473.68	7789.57	6673.79	3969.6	3241.38	5437.98	5981.39	5646.82	5970.54	4532.71	6721.08	6831.54	5516.18	3043.23	2557.36	5639.33	8136.95	6964.83	6518.38	6128.12	3015.17	5779.4	9333.82	2416.68	6761.4	6405.92	6086.2	5995.99	5984.45	6896.29	4090.13	6973.6	6181.21	4248.14
ENSG00000047249	3549.43	5066.68	6610.26	3416.57	4806.16	5431.72	8214.02	7397.27	2733.72	3813.43	5403.22	3689.95	10003.1	8491.31	4286.86	5512.3	9357.88	7316.91	4212.95	3320.49	4423.02	4774.36	4992	5636.87	2718.24	3729.97	4632.88	4275.86	6353.11	1258.2	2859.43	5210.97	5993.99	4202.9	5993.91	3175.55	4929.81	4646.63	1648.79	4459.39	5393.05	6853.53	5874.73	4344.4	6437.95	3821.12	6205.24	4663.79	4448.46
ENSG00000187735	4376.9	6354.96	7261.66	5295.99	6128.57	5784.82	6677.92	7057.65	2886.63	3863.07	6759.85	4880.73	5603.56	7943.54	3066.9	5862.38	5067.73	5218.46	3978.98	4915.06	5082.89	4274.41	7649.22	6191.81	4546.46	5455.37	4196.69	6076.43	6185.99	1246.38	4881.13	6194.69	5210.68	4423.98	5058.78	4017.56	5443.44	5023.77	2104.97	6571.29	4846.01	5784.31	6640.56	6293.61	6339.37	3788.13	7223.34	5886.42	7411.51
ENSG00000120992	4571.41	7441.84	6966.41	6604.2	8414.59	5113.8	5789.41	8241.08	4709.01	4085.74	7775.23	3842.04	7444.08	8024.12	3197.61	4942.23	6112.24	6845.73	4046.29	6895.67	6634.28	3825.46	10670.2	7620.21	4101.28	5809.21	7989.93	7741.69	5771.62	1822.33	4785.99	9115.95	11634.4	8070.51	5596.77	4322.21	4997.48	3917.55	2480.64	6208.77	4213.73	5792.92	5995.89	7859.13	5471.4	5357.1	10782.6	7388.62	7400.36
ENSG00000137547	2785.76	3404.47	2935.32	2818.87	3056.68	2680.28	3867.56	2751.82	1820.67	2089.7	2657.4	3110.36	3674.51	3276.4	1781	2898.71	3392.71	3067.5	2518	2264.99	2965.98	2489.29	3267.93	3062.66	1541.58	2943.08	2209.55	2432.91	3228.12	1073.63	2727.72	2931.55	3407.05	3425.84	2990.41	2187.94	3177.89	2817.47	1235.66	2811.21	2391.08	2686.83	3467.95	2758.77	3175.52	2372.15	3509.5	3943.19	3097.13
ENSG00000164736	452.484	439.213	520.435	540.349	635.224	829.172	322.1	348.097	383.98	529.186	619.406	317.436	345.77	319.812	390.988	317.693	306.38	604.176	543.13	560.377	395.628	585.845	573.942	547.496	211.786	476.631	363.958	565.075	580.785	515.108	279.72	529.857	457.142	485.586	528.187	425.787	345.703	379.915	587.188	396.52	480.669	516.88	455.717	615.831	332.351	202.127	523.829	571.393	518.681
ENSG00000167904	1327.31	1792.03	1427.82	951.21	1173.79	1514.93	2819.12	1946.17	593.833	2955.23	1759.37	1374.25	1681.52	2429.1	880.862	1894.11	2399.94	1696.68	1196.09	1107.41	1797.62	1870.67	1862.64	2033.07	1345.32	2012.32	1107.05	1494.09	1806.85	522.168	1205.95	1694.81	1172.08	1165.88	1530.04	1480.53	1779.44	1747.86	1251.61	1511.29	1502.45	1285.49	1570.63	1691.87	1507.13	794.524	1923.97	1278.81	1934.72
ENSG00000137574	1464.72	1570.25	1834.83	1006.76	1324.65	1519.47	2494.62	1832.32	940.865	4284.31	1970.17	1723.69	1711.22	2315.6	1251.86	1743.93	2013.31	1930.37	1382.66	1197.03	1528.1	1584.51	1595.47	1763.43	1501.34	1562.72	1416.11	1704.76	2189.83	896.014	1770.87	2025.65	938.274	992.626	1540.82	1087.48	1589.25	2490.22	1730.71	1784.55	1661.63	1839.55	2012.84	1692.36	1534.61	993.922	1940.18	1276.56	1566.23
ENSG00000254087	720.813	871.522	777.818	562.007	592.042	829.847	697.42	808.232	840.19	991.502	716.989	917.589	535.061	1035.99	749.91	1176.12	687.876	767.628	905.546	463.654	508.448	938.219	1083.09	830.158	649.444	1101.23	567.781	905.637	523.248	897.324	901.425	1062.45	862.85	626.242	839.049	748.88	1280.58	913.851	801.1	828.672	671.382	762.929	727.506	1040.77	873.432	635.293	853.967	748.478	853.211
ENSG00000008988	18274	37046.2	28796	20275.3	27032.5	24400.3	36202.9	28937.7	29716.4	65017.2	27993.9	37310.7	27147.8	38278	17230.9	23112.9	29816.7	24934.8	22551.4	12435.6	28584.2	26923	34064.9	24628.6	25234.9	24091.7	24779	33136.2	21637.9	11685.6	26030.3	31139.9	22576.5	27443.5	28429.8	18990.7	22170.5	26565.7	25580.3	25301.9	28189.3	27451	23026.6	25110.3	27856.2	24199.1	39053.2	27484.4	23126.2
ENSG00000170791	1802.58	1759.41	1342.65	829.123	1421.45	1768.18	2027.44	2175.53	1789.53	5308.88	2068.64	2512.73	2076.11	2535.57	1623.5	1653.2	1660.05	1893.28	1121.16	748.013	1863.41	1376.68	2007.4	1891.71	2070.78	1937.39	2790.38	2180	987.072	1026.38	1585.54	1197.94	1482.1	2121.9	2402.92	1296.76	1801.9	1760.82	1609.75	2042.94	1182.32	4140.3	2118.37	1265.84	1080.29	1412.37	1811.08	1844.69	1365.18
ENSG00000104331	8413.52	12278.4	12495.3	7590.54	10656.6	10754.3	11128.7	11025.4	9827.96	27909.2	11640.8	8812.91	12982.1	9753.86	7659.53	15075.6	10841.5	9734.59	7637.44	9259.64	12854.3	10581.6	12803.8	10924.8	7119.69	10381.4	2558.05	12479.8	15584.2	3981.33	8372.54	8947.81	6676.21	8118.38	9922.74	7930.19	12248.4	20103.4	8688.72	9189.16	9846.31	9221.18	11182.9	8340.84	8899.2	6432.91	13978.7	9765.51	9260.3
ENSG00000169122	1814.58	1737.66	1536.69	1580.64	511.454	2008.16	4539.12	2102.75	249.119	3863.33	1569.99	4874.23	2248.05	1466.3	1574.35	1613.27	3229.68	2590.77	1788.68	2418.51	1862.65	1036.22	2778.3	5164.02	2822.9	1126.2	3686.85	545.699	683.604	1349.92	997.419	3468.3	1748.8	2468.19	1486.65	1155.1	1781.76	4866.59	1312.24	1919.19	2242.15	1514.38	3749.13	2068.31	2133.21	670.366	3915.45	1851.26	1082.78
ENSG00000215114	2163.75	3031.58	2740.32	2563.96	2314.1	2932.03	3945.99	4941.6	2830.21	5548.24	2945.97	2087.08	4793.7	3658.03	1975.52	2611.21	3477.45	3655.8	1316.84	2322.62	2970.42	2721.28	3252.43	3525.32	3808.03	2364.99	3877.37	2210.72	3994.48	1572.56	2333.07	3887.07	2505.52	2515.66	2660.95	2049.29	3286.58	3120.34	1032.06	2896.29	2962.77	2952.88	4345.43	3834.39	2160.83	1727.69	3877.57	3071.16	1895.15
ENSG00000137575	8843.43	9371.82	9273.46	7137.66	3557.58	10934.3	6057.81	12859.3	8866.23	25765	11128.7	20308.8	11828.5	11933.7	9298.87	8843.17	13554.4	23648.7	9011.5	11133.8	12113	10665.3	8538.89	14509.3	11036.1	7978.96	16248.2	5845.9	11341.7	6764.69	17052.5	8751.65	9123.11	13306.2	12139.5	9613	13075.3	22608.3	6848.39	13003.4	8328.93	11313.7	12687.9	12621	9612.31	7983.77	11190.4	8812.41	11404.4
ENSG00000035681	1402.08	1701.08	2207.34	1329.3	1882.63	1709.91	1086.2	2099.89	1711.66	3727.35	2643.62	1184.27	2984.67	3821.06	1485.51	1563.46	2756.55	2215.8	1531.54	1611.01	1739.59	1628.39	2195.78	2010.47	1977.75	2088.29	1678.1	917.87	1210.08	909.443	1782.1	2022.54	871.379	1560.36	2194.03	1271.19	1837.32	4799.78	848.338	1680.35	1201.19	1396.95	1172.2	2752.95	1279.47	1001.26	2490.24	1415.46	1614.53
ENSG00000198846	50.8462	122.11	75.3814	70.9996	35.9472	68.5439	96.1188	78.5122	229.105	123.476	40.8447	76.7983	83.1351	599.169	91.7062	68.5625	131.246	53.4741	206.194	34.4909	148.273	174.536	166.669	143.142	68.8711	145.845	55.0771	126.338	121.509	123.408	259.519	140.404	122.536	93.2304	132.078	98.4797	87.2178	208.675	95.882	114.397	103.1	71.5913	51.9225	163.908	102.504	93.8327	111.162	104.661	98.709
ENSG00000178538	473.467	418.9	506.541	602.934	17.4279	1496.62	7293.62	1223.55	6503.46	470.497	682.217	582.379	749.277	27.483	783.59	1475.23	3764.13	65.1329	347.752	49.7373	695.601	493.938	138.771	8955.06	227.454	280.61	126.27	3157.25	122.061	372.865	1997.32	721.176	1392.86	3482.65	1007.77	781.139	2333.34	1253.08	35.7377	436.956	1751.91	1209.39	625.074	224.687	369.087	344.996	875.498	267.557	319.058
ENSG00000104388	10055.7	18781.4	19259.9	8813.87	20397.2	20169.4	16556.2	27929.9	44039	19806.8	14764.8	9434.15	16604.8	14130.3	11395.8	17038.1	13921.7	14030.7	13724.3	18625.2	17401	14625.3	19479.2	18181.1	10021.1	15654	16597.2	21383	24157.3	15866.8	18497.4	17279.1	15817.6	18804.2	17360.8	11915.4	20250	17754.7	22673.3	19585.1	20769.1	21807.2	23389.8	15003.3	25085.4	10612.1	22990.4	11961.1	13627.1
ENSG00000171316	1757.41	1755.68	4693.03	1818.86	7535.19	2614.13	3113.27	4758.43	3673.87	6331.45	2730.86	2364.89	2444.58	1249.58	1821.96	2576.11	3951.35	714.951	2352.42	1537.89	2712.45	1756.77	2879.02	3106.07	2392.51	1113.91	1079.17	4725.11	3511.58	2223.49	3168.12	2844.5	1994.62	976.246	3571.04	2207.36	2581.39	683.417	2376.03	2999.84	2468.75	3571.17	3435.39	1158.49	2825.38	2895.53	3386.84	2147.83	2570.95
ENSG00000198363	25576.9	20375.8	3423.91	6253.51	41657.8	23006.8	2318.6	18200.6	53524.4	49611.6	50886.1	37862.9	28754.6	161797	8813.02	13270	59672.4	53598.7	7850.72	40695.4	24165.1	27435.7	35537.9	27301.5	11593.8	36704.3	47465.4	16797	147183	12281.2	21795.3	14834.2	2965.69	18803.9	30895.4	3704.98	10882.7	51126.2	28015.6	21337.1	11766.5	11345.7	31896.5	4616.77	12138	17187.6	10361.2	15125.7	26369.4
ENSG00000137563	3095.29	757.432	480.273	1083.47	2248.29	661.693	680.593	1357.55	1688.52	4822.28	622.545	1683.09	1738.77	1382.73	436.022	1231.86	2364.03	82.959	1727.1	1573.21	592.643	1012.94	717.529	923.092	1621.94	1559.78	126.325	2404.69	439.214	655.543	504.893	1426.16	520.026	676.729	1755	687.67	673.526	112.308	365.172	799.858	480.971	461.215	3966.72	143.618	1064.81	442.164	1498.93	570.954	1381.77
ENSG00000185728	3873.78	5966.9	6250.08	3970.41	6498.44	6823.77	6899.29	5939.04	5060.46	7163.88	6237.22	4856.49	6453.81	8272.81	5218.22	5332.35	6476.07	5517.78	5267.02	6009.85	4969.9	5965.26	6313.65	6699.61	5084.03	6327.1	5810.53	5103.75	8407.11	2541.87	5352.23	5426.96	4343.5	5645.28	6670.23	3464.34	6326.5	9259.01	2342.19	7005.21	6240.4	4945.83	6140.95	4723.55	9916.29	3953.35	6526.69	5362.98	5088.95
ENSG00000180828	223.47	240.228	368.835	149.805	238.108	179.251	84.8704	216.531	74.5132	290.832	268.373	263.834	254.587	392.373	261.801	267.66	320.978	274.296	210.418	41.2018	201.786	287.95	125.949	357.855	273.591	425.821	212.885	337.968	284.545	119.287	65.4218	262.875	234.05	174.513	156.812	240.957	106.93	201.265	284.605	231.03	298.237	41.4496	83.5479	366.986	319.239	340.683	218.24	160.413	165.325
ENSG00000172817	84.0464	168.599	198.899	130.37	1236.65	213.687	145.894	207.188	120.908	73.5605	472.849	172.514	361.796	971.415	247.645	257.275	314.82	152.867	216.648	620.918	238.759	339.346	402.734	199.803	105.438	453.141	828.559	315.11	235.32	160.077	39.112	158.507	192.981	375.902	178.874	162.126	531.413	103.462	233.377	182.117	228.105	183.026	171.101	106.907	339.399	121.449	155.259	602.338	165.032
ENSG00000104442	3264.09	3394.71	3205.9	2352.97	3694.23	3246.96	3351.39	4029.17	2914.57	3089.53	2858.51	2670.33	3586.85	2994.79	2198.93	3631.77	3213.46	3968.99	2945.79	3144	3390.12	3422.37	4529.41	2988.74	2473.27	3294.22	3338.19	3893.41	4076.85	2195.71	2543.4	3350.62	2683.55	2974.98	3415.35	2311.2	3003.99	5792.51	2724.8	3719.29	3150.66	3004.25	4403.7	3302.96	3952.26	2466.16	3751.75	3119.04	3037.36
ENSG00000066855	979.575	1987.7	2068.63	1127.95	1812.7	1890.52	2507.19	2166.9	2724.67	3161.46	1484.36	2008.81	1927.06	2555.24	892.059	1999.48	2632.88	2319.08	1414.32	3045.38	1775.86	2432.5	2558.16	1791.74	1990.82	1297.88	1378.08	2109.34	2113.18	1897.24	1487.25	1900.59	1381.53	1577.53	2216.12	1532.04	1746.39	3205.51	1491.18	2017.55	1054.74	3424.02	1697.62	1370.88	1598.15	1621.98	2516.75	1815.57	1968.25
ENSG00000205268	1646.45	2669.37	2166.57	862.93	1027.02	2847.52	2652.44	2704.93	1138.9	1189.95	1376.39	2063.31	1480.38	5435.56	1429	1745.14	1351.66	4239.42	1712.2	2653.43	2275.98	2621.65	2224.07	1880.92	2071.31	1419.39	578.25	2524.02	1940.66	1632.92	2050.95	1942.97	683.635	1231.29	1657.02	1522.13	1209.27	1992.16	1865.38	1908.73	1232.04	1966.99	2314.79	1595.87	3527.94	2033.3	2914.66	1249.4	2384.53
ENSG00000179041	2980.14	3256.18	3214.57	2007.3	2970.45	3221.44	3660.61	3344.43	3879.47	4701.42	2753.87	3085.03	3363.81	2700.32	2121.27	3369.55	3147.25	3849.32	2689.8	3013.17	2554.59	3402.36	3557.63	3158.35	2779.69	3107.16	2245.58	3012.32	3058.17	3032.35	3129.45	3048.97	2502.58	2874.1	3199.53	2066.43	2717.4	4312.58	3475.64	3232.05	2851.09	3475.52	3690.49	3529.78	4384.54	1770.73	3689.71	3333.2	2840.31
ENSG00000175073	2523.53	3206.12	3626.96	1678.79	3123.53	3764.92	3722.03	3673.48	2325.83	4312.73	2419.94	2493.67	2521.54	3488.24	1974.75	2804.16	3171.42	3161.8	1901.54	3153.58	2449	3347.64	3774.14	3021.61	2976.89	2638.16	3384.66	3135.71	3683.18	4622.6	3189.44	2884.22	2584.74	2385.52	3857.72	1587.78	3039.21	4883.31	3072.28	3022.85	3636.77	3138.5	2952	3299.79	2924.33	1824.81	2276.63	2093.41	2005.11
ENSG00000104205	1986.43	3722.99	4306.09	992.18	3887.41	3674.35	5695.52	2296.89	1780.27	1495.24	1474.22	1929.12	3227.43	2669.37	1512.69	1759.93	3051.92	3143.74	1703.26	2867.44	3532.31	3278.17	1244.69	4976.14	993.036	1365.01	2406.4	2282.74	4462.2	1305.52	1635.32	645.813	5823.98	1308.18	3707.08	1419.53	1436.59	5327.27	1405.05	2381.55	2004.65	1032.89	3372.22	4334.15	1674.96	1823.06	2392.33	3965.88	1172.43
ENSG00000178460	135.513	139.356	76.2098	16.9978	281.815	114.778	72.635	292.178	11.2793	48.1009	60.2349	142.493	229.495	275.268	4.92802	92.5107	67.8207	104.788	198.956	81.8568	92.0424	188.505	64.6046	153.745	149.171	107.612	35.3304	90.8586	258.968	39.1661	32.9805	34.3798	49.7423	95.8303	91.1391	127.959	31.8778	270.528	199.995	114.626	113.436	27.0782	74.0983	23.7459	85.0219	146.977	19.1048	104.738	104.08
ENSG00000121022	3664.59	4940.8	4218.2	3013.14	4782.79	4756.29	6208.44	5402.16	3607.6	7582.36	3179.52	2839.29	7180.51	4186.12	2756.7	4529.39	4490.34	5572.66	3134.89	4086.64	4586.3	5400.19	4754.67	5184.37	3753.7	4609.68	4300.59	4343.21	4124.14	5102.97	3904.57	4493	3514.6	5024.77	4218.43	2911.88	4614.84	6136.61	4118.63	5265.89	4356.75	4346.77	4563.56	3730.18	4653.37	2524.46	4661.39	4108.16	4122.25
ENSG00000104218	932.152	1177.72	1055.98	443.659	1107.02	1182.61	1695.63	1680.13	777.843	780.638	1055.47	1155.31	1257.19	634.92	651.566	1186.2	1329.28	1147.25	822.563	1175.49	1053.95	537.616	1538.56	1296.98	895.682	915.721	1025.93	1021.91	1075.63	1321.5	1350.26	847.903	1239.32	1007.93	1378.19	591.556	1132.74	2136.89	1017.99	1429.94	995.15	1351.91	1045.17	1072.72	1265.91	593.219	1587.09	753.473	645.312
ENSG00000066777	13910.6	11555.4	11837.8	6198.6	17115.9	13416.2	31566.9	16374.3	11052.6	47509.8	10171.3	10493.2	10558	14355.6	8228.91	14351.5	12823.2	12322.4	7847.41	11514.3	12571.2	19918	16139.6	9281.27	10340.6	9779.72	10132.7	16065.8	11779.1	18764.6	6365.66	14959	12108.5	15625.1	13817.3	10183.6	12550.8	14221.8	12608.9	13148.4	13451.7	14060	12064.1	8728.38	11494.4	6802.14	14207.4	12442	8369.74
ENSG00000046889	497.34	753.626	797.963	743.925	807.187	777.118	587.673	617.993	807.8	634.754	746.265	630.28	650.332	512.98	539.412	548.536	789.715	520.658	510.488	407.304	739.138	708.032	749.215	713.803	714.429	1031.13	1096.61	939.239	775.553	594.973	929.284	551.932	758.416	781.422	788.077	621.661	720.008	692.951	716.531	745.439	728.977	577.105	540.048	678.222	673.686	664.525	916.191	825.003	609.865
ENSG00000165084	9.4759	27.661	100.513	15.9873	45.2466	57.3342	38.8746	66.9976	34.0316	123.706	102.574	23.8492	22.4422	36.8658	1037.92	92.8492	236.872	25.1334	21.0879	399.631	64.9469	40.9578	52.064	78.7751	78.365	45.8754	1921.97	61.3087	41.753	59.0809	23.6273	16.0441	166.335	5.97386	89.7241	107.342	20.902	95.9178	20.0053	79.938	40.409	683.668	59.8707	34.1296	76.3461	69.5333	143.319	261.777	71.4545
ENSG00000137573	13110.9	6656.67	15497.4	8543.83	12976.9	12442.7	19709.5	11794	14974.3	25857.1	24221.1	11943.5	10751.4	8696.77	55468.8	15865.9	18455.4	21517	13766	10655.8	12742	21732.6	6964.48	15892.6	12371	7275.85	26129.8	11932.9	16176.9	13991.5	8195.39	6226.22	19096	28207.1	9264.47	31286	10781	10582.2	6818.16	26701.6	26111.1	14075.2	13434.3	8101.92	7563.41	6832.11	27679.6	6300.17	14566.2
ENSG00000140396	10345.1	6605.59	9771.6	4563.72	8112.58	8594.68	13783.2	8473.19	19061.4	14114.7	7117.51	5162.24	6697.25	8441.1	4861.19	8601.5	7747.85	9108.77	5276.47	8495.86	9801.04	9193.73	8633.82	9117.61	5713.57	10545.7	11384.5	9539.35	11641	8672.32	5784.63	11992.9	7514.66	7625.74	9732.66	5884.88	7966.17	8929.69	13846.4	7946.51	5475.59	7507.72	10556	4865.07	8109.74	5983.19	6416.8	4228.85	5298.5
ENSG00000067167	15808.5	19869.3	32335.5	9000.46	19781.6	15145.4	20875.1	19749.6	36035.3	35801.3	17341.1	12615.5	16631.4	12892.3	14391.1	14047.5	13655.4	14391.7	12785.3	20071.8	13279.4	13235.4	20095.2	15910.3	22909.2	19770.8	17401.8	19460.4	23270.2	20585.9	17868.1	13490.4	6071.62	16275.8	13515.2	11906.5	9691.81	27848.1	17862	19411.5	13192.1	17845.9	14779.8	17288	17038.4	7692.44	11081	15622	11549.2
ENSG00000147592	489.251	906.49	1102.74	318.888	642.124	605.546	1162.01	958.199	2195.42	893.872	585.148	344.843	778.459	867.913	488.715	474.885	690.113	925.402	531.078	679.74	560.283	604.478	736.07	894.331	686.437	452.935	606.774	664.289	587.268	830.702	467.037	851.277	327.991	1072.72	406.133	378.91	611.252	913.39	918.086	580.819	456.165	573.569	757.997	621.847	758.859	275.325	790.722	547.722	596.429
ENSG00000178860	724.071	490.517	816.57	785.228	377.77	833.365	860.815	1189.67	1047.96	727.018	822.004	638.178	1031.31	890.805	740.714	883.398	1046.52	1080.28	628.684	670.372	2030.53	964.274	807.659	807.714	857.088	869.609	738.569	1218.7	553.507	559.29	148.336	373.44	794.225	386.454	655.84	612.566	708.114	712.594	847.986	767.518	1136.71	876.152	580.044	779.692	577.678	879.17	839.918	738.442	563.062
ENSG00000147601	1869.94	1319.05	2272.4	1384.75	2512.12	2415.41	3177.6	3107.84	3586.99	1899.2	2010.17	1953.59	2804.18	3123.85	1705.28	2439.96	2619.04	2390.78	2023.78	1720.51	2148.8	2616.82	2180.4	2658.21	2239.74	2329.21	2075.28	2718.89	3345.99	3686.27	1867.31	2067.12	1571.09	1864.91	2408.16	1624.36	2507.33	3589.33	2936.03	2806.95	2182.99	2303.96	2640.67	2128.68	1994.81	3047.43	2946.53	1811.19	1420.22
ENSG00000147604	17654.2	24765.4	29826.8	18418.4	30517.7	35485.2	38035.8	27679.7	34562.1	37116.2	39169.4	34395	19700.7	35630.2	28106.1	24602.5	37376.5	26507.3	24688.8	16871.7	23895.4	33048.1	30011.4	21784	26870.7	23426.7	27879.8	43164.4	39893	34635.2	24699.6	23118	18855.8	25603.3	28804.9	23713	25611.2	36505.1	32712.4	26206.7	23395	27350.2	21423.4	36879.6	22484	32560.1	34117	27991.8	27263.1
ENSG00000040341	5494.87	5407.29	6712.57	4317.71	5341.1	6373.57	12123.5	3981.51	6415.74	8617.11	7264.84	5978.62	5502.25	6589.8	4241.07	7041.34	8602.41	5647.93	4310.93	4357.64	6354.05	7418.36	5654.65	8163.33	5657.76	4518.89	7543.09	8056.03	5306.06	6116.09	7413.46	6331.58	5926.6	6489.24	5697.59	4479.98	8191.61	5194.78	7236.8	6182.6	3592.31	6951.81	4732.99	5189.84	4587.75	6797.8	7365.51	4111.25	4432.46
ENSG00000104343	2969.39	2691.4	3582.47	1815.77	3146.25	2822.08	3377.63	3016.76	3306.68	2584.84	2142.12	1950.21	2922.84	3280.94	1734.49	2265.08	3763.39	2675.44	2255.37	3039.72	2779.66	3263.77	3047.96	3462.63	3490.32	2753.39	2443.55	4509.01	4673.45	6173.6	3064.7	3227.6	2825.36	2535.11	2306.35	1829.52	3292.53	2781	3573.07	2998.67	1722.88	3025.68	2593.67	2391.58	2835.55	4173.27	4104.33	2618.53	2467.6
ENSG00000154582	2282.98	3312.5	3046.13	1695.28	3062.02	2683.57	3227.89	3192.36	5070.49	3045.75	2969.49	2334.96	3276.81	4118.33	1800.65	2901.05	2999.52	2614.41	2150.16	2095.28	2856.48	2875.73	3407.98	3158.56	2398.79	2773.77	2419.63	5360.4	3386.85	4349.84	2108.91	2845.29	2362.99	3387.57	2588.39	2023.27	2766.43	3993.88	4016.65	3198.51	1906.55	3274.06	2387.75	3169.14	2480.69	3570.01	2485.02	2564.93	2401.8
ENSG00000175606	1657.73	2188.44	2000.62	1153.98	2342.61	2021.42	2023.79	2188.82	1987.55	1826.65	1815.89	1710.01	2381.02	2612.41	1668.99	1641.96	2178.77	2206.97	1769.5	1770.71	2192.71	2134.48	2115.56	2408.8	1444.32	1365.72	2034.21	2515.11	2420.5	2500.94	1605.63	2010.63	1712.71	2045.95	2239.36	1590.23	2270.05	1490.18	2454.9	2009.51	1528.18	2455.19	2017.7	1781.05	1984.38	2450.6	2244.44	1799.2	1781.77
ENSG00000154589	130.802	128.005	93.3009	103.858	81.0201	124.716	93.4218	55.9143	118.552	75.5682	61.8013	107.357	65.6771	81.4679	96.5702	89.0286	122.549	127.789	117.857	108.997	107.556	86.9682	78.0688	92.7398	80.8423	106.388	129.056	94.7505	106.841	64.5416	67.7336	54.8419	76.37	119.857	115.211	92.4114	100.322	57.9747	208.12	112.272	69.3066	108.94	98.1348	98.6263	96.4262	88.0735	89.0961	97.8119	124.129
ENSG00000164749	97.5573	85.5314	118.198	124.551	13.0859	110.965	47.5646	72.757	106.882	60.6163	300.815	180.835	20.134	311.422	186.457	138.013	63.2187	62.1103	22.5686	107.576	80.9537	131.874	344.931	237.457	14.703	448.268	1374.98	515.05	37.6355	15.5138	89.5111	22.5283	239.408	996.43	168.155	217.096	103.946	283.053	6.37983	151.664	113.307	64.8508	255.038	152.78	54.1821	220.889	256.452	25.6239	80.1979
ENSG00000091656	394.285	1115.88	970.086	1008.23	1086.06	1204.81	671.128	1050.33	499.63	1013.55	778.821	980.512	819.479	604.812	981.228	681.967	676.06	819.6	1176.14	729.196	1531.54	887.9	954.655	1392.79	960.416	1814.52	741.309	979.897	1446.58	698.385	2781.11	1409.9	875.07	1344.47	901.504	1775.46	756.288	4559.74	707.318	1094.97	628.588	1308.66	773.592	938.379	831.655	1012.09	1162.9	654.146	881.952
ENSG00000164751	3198.73	3629.06	4865.79	2341.13	4682.13	4026.02	4528.55	4831.47	3276.26	4056.7	4383.63	2612.06	5222.6	5529.04	3082	4736.45	4335.84	3637.04	2735.63	3512.64	4042.02	4615.33	4833.79	4361.08	3884.65	3608.3	3512.77	6585.94	6649.21	1434.35	2988.48	4660.47	2516.51	4035.1	4478.17	5099.41	4534.11	4638.83	4603.79	4493.15	4547.22	4611.76	3896.35	3471.29	3719.55	6428.88	5669.04	3691.63	3957.6
ENSG00000104427	333.814	809.57	346.68	323.444	775.781	749.561	331.064	564.489	84.9865	1533.82	411.325	786.074	1400.76	945.701	668.537	443.129	1368.02	779.603	417.487	692.776	510.226	948.863	804.392	936.127	409.18	841.985	1284.22	827.634	329.074	282.259	351.784	293.088	588.316	413.289	993.306	671.308	762.846	242.668	520.639	774.249	362.885	304.619	555.602	181.552	574.609	1655.11	659.805	589.254	320.763
ENSG00000104432	58.2082	42.7241	66.9835	31.5349	16.3828	45.7443	55.0083	31.4948	14.6223	58.7493	52.5895	56.4165	68.7479	101.792	31.699	42.6783	56.6678	62.9713	60.7201	30.7297	35.9292	39.2706	43.4829	94.5872	35.7366	30.2125	99.3763	52.3071	31.9312	16.2587	20.0805	49.872	58.5053	12.2878	76.2268	44.2646	74.8587	5.3869	37.7894	47.5545	41.8066	35.8961	43.0209	39.5914	71.313	100.789	56.245	43.9105	37.4068
ENSG00000164683	1521.97	1070.33	1368.67	1360.91	813.958	1227.41	2084.56	825.572	1736	1011.23	1026.05	1313.29	1478.49	766.993	1517.39	1394.52	1690.32	1303.4	1660.86	1186.79	1336.04	1415.79	966.637	1638.79	2080.97	1107.33	898.478	2106.31	1349.98	2033.19	1134.22	1134.31	1019.76	1464.98	1217.68	1062.18	1661.17	955.851	823.342	1169.46	1945.63	1372.26	1765.76	1086.16	855.097	1399.89	1091.38	906.245	1140.21
ENSG00000147586	1371.74	862.466	1128.58	1448.64	1064.69	827.294	1234.77	1194.4	1233.75	1305.78	561.838	579.702	820.94	1388.33	607.37	918.089	1047.94	1020.85	703.988	763.856	988.889	922.28	1067.53	1161.24	1074.76	940.525	963.648	908.775	989.54	1120.8	646.845	929.321	774.309	826.459	872.951	2030.6	1053.93	675.84	323.397	853.746	985.599	1473.16	893.814	834.626	1060.7	1309.95	1212.01	645.179	581.016
ENSG00000276418	12.8637	35.1164	15.6857	14.0915	20.9254	21.2986	16.3899	15.0984	19.1521	13.8259	15.3536	15.426	47.1888	13.2689	10.195	12.1886	16.1383	43.9625	9.99212	17.1866	13.3745	20.7688	17.7427	23.9291	32.1313	10.7155	27.8483	15.159	17.894	10.7885	14.4339	16.3561	11.4635	14.5061	16.1544	33.4143	33.7191	9.33635	14.5832	22.9039	22.0409	19.5236	16.661	19.2207	50.2686	12.3709	18.8804	12.0073	11.8294
ENSG00000076554	44020.7	24024.6	51349.8	52481.2	37487.9	28498.2	28452	49823.9	39510.3	37678.8	35197.4	24917.8	34034.6	28754.5	7517.76	37196.3	19917.5	38196.7	16901.1	79530.7	25884.2	28107	31560.8	35581.1	29919.3	18956.7	27051.5	19819.7	155329	38538.1	24484.3	21362.5	16824.4	32910.2	24283.8	41777.8	95187.6	29011.2	13736.6	30159.3	25699.8	51123.8	49306.4	50497.2	78871.1	17506.4	7837.97	42591	21638
ENSG00000205189	2823.02	2670.68	3513.61	2411.34	600.385	3921.82	2350.23	4957.16	1912.37	5823.19	1493.05	4365.16	1868.67	1446.35	2935.26	2108.98	1850.3	4275.64	1785.57	1682.42	2584.13	4396.91	1433.37	1480.99	4055.99	2262.34	8621.86	1777.74	8388.62	3572.47	2596.44	1767.29	2233.14	905.331	2619.49	3948.81	3420.09	7876.21	1377.18	2473	1456.73	1467.49	1845.76	1225.17	1602.59	491.489	3224.59	2206.37	2175.18
ENSG00000164684	1595.73	4561.67	13803.8	7617.11	5613.18	5358.71	6632.78	2448.95	7618.6	2574.44	4191.79	5761.82	4343.73	4221.82	3438.63	4906.58	4991.65	4660.57	3171.9	3316.59	4736.84	6879.34	3999.4	4184.01	4710.46	7112.33	9630.65	5338.8	8087.31	4983.87	4950.24	4877.04	3000.17	10869.9	4124.53	11587.1	3792.32	9097.51	1812.22	5367.83	6077.09	3619.21	5819.79	1437.6	2730.56	7757.95	12757.5	6424.53	5537.7
ENSG00000076641	564.211	624.367	557.318	637.623	231.456	705.992	248.803	183.614	1358.09	221.883	1087.11	335.902	532.616	1278.24	432.13	473.651	441.32	293.792	313.028	1479.15	401.625	507.09	466.324	501.472	209.904	367.591	150.232	444.149	298.839	280.352	321.539	267.881	391.049	413.636	434.937	344.925	517.744	892.196	297.4	216.439	890.717	357.226	358.872	587.975	460.916	394.983	654.928	442.323	489.113
ENSG00000164687	996.111	1084.98	1450.99	1221.51	2942.58	997.647	845.575	920.626	817.493	1364.44	1836.93	773.304	856.784	1938.45	1296.79	801.535	1122.08	1214.8	1079.54	921.958	1761.89	973.845	1032.23	1248.69	2375.8	903.235	2530.36	1329.13	841.203	1051.51	1998.59	1032.49	1259.8	1048.13	779.599	1057.66	1438.65	689.603	1053.51	1413.74	1923.63	1201.33	1244.11	1277.7	1006.64	1227.15	957.163	724.671	935.13
ENSG00000133731	780.471	1192.55	649.572	469.959	752.787	983.26	897.528	1104.19	959.623	521.915	1293.69	315.488	985.186	881.805	631.473	791.799	1062.67	1083.2	853.239	731.851	909.585	889.282	923.359	1365.47	1175.07	1469.88	1175.89	749.085	1595.67	688.577	693.359	633.35	819.07	899.757	551.031	1208.54	1083	1661.29	254.372	1008.36	1088.9	494.999	1015.91	1107.99	732.976	2338.98	1255.6	920.432	733.994
ENSG00000253598	215.787	204.147	285.562	210.608	263.926	217.188	201.844	192.404	250.388	199.961	181.991	189.988	219.175	168.332	84.7959	160.124	258.78	425.79	92.4935	222.914	156.285	113.926	153.022	210.927	326.867	155.789	307.239	225.557	202.745	245.593	141.309	161.31	201.574	302.298	53.3252	445.448	226.985	175.874	70.0878	229.629	305.691	77.1578	409.75	384.36	290.662	488.621	431.124	147.525	151.878
ENSG00000104231	2330.45	2580.13	3060.66	1660.2	3418.18	2612.34	3873.07	2514.27	2753.17	2357.94	1778.62	2103.5	2381.76	2384.46	1715.51	2959.67	3093.3	2849.32	2598.87	2234.68	2344.27	2157.59	3621.33	2857.34	2674.31	2305.02	1886.45	3697.27	4574.57	2157.69	3534.51	2646.73	2094.96	4175.08	2775.91	6475.81	2618.54	4052.14	1275.34	2612.67	2354.84	2653.93	2564.17	3138.77	4556.3	6018.11	3868.24	2917.11	2357.87
ENSG00000164695	961.957	1836	2307.48	1014.26	1802.93	1847.58	3203.92	1275.94	1105.54	1502.36	1207.48	666.503	1511.55	1382.76	450.157	1518.56	2122.66	1971.39	895.944	916.954	1427.09	1281.56	2286.43	1853.11	1553.52	1047.79	2288.92	799.064	2728.21	1394.25	1294.02	1837.9	1730.04	1453.58	1739.53	4059.31	1498.95	2257.7	453.489	1500.71	1422.31	655.313	1719.68	2838.85	1630.16	5131.67	2318.71	1043.15	615.526
ENSG00000104497	951.828	1100.55	1221.01	446.021	949.12	980.545	999.555	687.952	1052.4	771.391	1106.78	1085.5	719.824	755.675	439.82	1080.14	1404.77	1016	553.577	1093.34	1173.49	665.258	1099.93	950.052	607.473	703.741	503.67	1380.25	1626.51	770.78	1387.74	906.207	706.441	822.648	403.451	756.866	906.033	1600.91	261.88	1078.18	936.02	572.456	1220.98	962.374	722.019	1488.39	1489.28	838.899	603.46
ENSG00000133739	2310.81	3150.34	4894.7	1292.29	2282.52	1918.44	1591.92	2403.75	3798.67	9277.24	2221.52	2119.01	3816.19	2274.48	5710.22	2657.78	3199.58	5123.44	1371.58	1751.52	2230.2	2516.83	5310.6	2561.96	3089.84	2070.44	1839.62	3029.96	3235.09	757.525	2676.98	2731.25	1252.53	2346.68	3239.88	5668.16	3408.06	3316.53	1688.35	2586.93	1531.44	3870.58	4000.82	2437.19	2684.56	4948.7	2988.14	1723.11	1712.37
ENSG00000133740	351.807	688.122	737.45	335.193	559.189	568.956	706.819	374.894	1107.24	587.101	384.986	393.308	468.075	554.828	1082.72	616.007	594.192	841.088	391.287	468.064	422.817	428.282	1351.22	608.386	266.986	339.155	538.769	427.524	305.499	118.148	437.335	716.466	632.859	700.651	871.189	861.018	832.759	717.44	538.81	557.702	681.232	818.749	766.299	584.138	341.826	777.097	1104.13	615.615	534.896
ENSG00000176731	2152.21	2542.56	2489.3	1298.03	2173.08	2234.79	3549.58	2221.71	3217.48	3845.61	1902.12	2308.97	3225.57	2488.76	3989.35	2270.03	2646.79	2995.16	2330.84	2116.78	2002.06	2282.87	2911.66	2192.67	2228.85	2094.02	2091.22	1958.42	2871.65	1102.68	2154.04	2219.97	1452	3050.2	2413.01	3706.59	2190.99	2745.11	1999.68	2371.44	2075.08	2872.47	2459.84	2370.56	2667.5	2662.37	2957.21	2300.25	2088.65
ENSG00000147614	44.8603	21.1175	19.0657	11.6134	45.9176	35.8814	9.35534	23.9403	14.4262	23.4016	10.544	29.3377	24.5611	157.497	44.7091	14.8012	43.7064	89.1602	54.3264	12.5559	23.9703	34.1894	40.6223	436.033	17.6427	70.2938	17.569	17.4488	11.3608	28.8217	84.9741	34.5751	19.0507	12.0043	15.8509	49.7193	162.709	43.2743	47.2162	76.545	84.7443	370.979	54.1178	140.19	20.6211	14.6596	33.5057	40.9414	30.5937
ENSG00000123124	44439	26558.8	48060.4	16463.8	31190.2	24776.9	35555.4	23118.4	35550	10985.5	31178.6	16055.7	27062.3	36521.6	39438.3	27775.9	121688	31523.3	13306.9	24993.7	27695.1	29175.5	29808.1	30168.4	17882.5	39312.6	29517.2	34338.9	33368.3	7643.6	18477.6	30448.1	23092.7	26821.9	29027.7	27000.2	19808.2	18324.4	11030.2	29532.8	44110	33487.1	29284.1	24923.6	30485.6	83837.7	30609.7	21761.8	48326.6
ENSG00000176623	2480.23	2907.2	2932.59	1828.09	3552.91	2871.18	3236.9	2713.99	2284.02	4502.58	2294.27	2157.62	3280.69	2980.51	6202.27	3668.65	2186.88	4548.77	2465	3720.7	3246.29	3346.57	4776.56	2501.39	2338.71	2485.98	3144.74	2341.41	3592.24	1101.1	2131.34	2554.97	1435.8	2674.96	2715.63	5820.04	4040.7	2977.93	1299.92	3009.26	3200.18	3221.93	3174.06	2100.69	3616.68	3626.18	4101.01	2136.09	2386.68
ENSG00000085719	16737.6	16256.3	22485.5	7421.35	20682.8	13908.9	18408.5	25406.5	15000	49744.6	21521.8	18486.7	12911.4	16030.5	34364.1	21086.2	14386.1	23731.4	16924.6	14116.9	16682.9	16906.6	61861	16174.6	18467.3	12979.9	18802.4	14630.3	29275.4	3397.29	19011.8	12916.3	23746.5	14768.6	22896.4	49109	16301.7	23928.5	7537.08	19842.8	14173	20156.2	17227.3	19707.7	26445.7	17350.4	20412.3	13160.4	14897.8
ENSG00000156103	485.748	897.083	753.799	1801.31	3831.11	1547.79	447.719	1339.28	987.93	9376.57	1170.65	1271.67	895.645	378.079	1429.77	1179.65	1254.32	723.526	1171.16	849.753	1160.13	585.139	939.04	525.973	667.516	1848.48	1029.03	1665.72	856.368	888.795	1889.91	5298.57	655.029	2199.18	740.24	379.485	729.683	473.032	1269.83	821.23	478.45	538.393	586.79	1881.09	1503.95	1167.43	509.24	687.522	1666.55
ENSG00000104312	1219.55	1234.21	1542.57	916.065	1809.09	1790.69	2401.39	3060.14	1716.11	764.304	1679.24	1185.36	1631.38	3683.22	3049.56	1874.15	1058.3	2594.91	1748.17	1474.09	1794.53	1419.72	1849.49	1514.14	989.549	1076.87	1773.27	1137.63	1652.24	737.82	952.601	1360.79	2500.12	2121.79	1488.87	4098.26	1407.56	2060.64	1442.46	1914.01	1144.73	1901.63	1160.63	1358.5	1692.62	2440.7	2277.86	1221.56	814.133
ENSG00000164823	2419.92	2233.05	4153.64	2108.78	4016.2	3857.39	3453.44	3512.68	2856.8	2704.33	3261.27	2921.82	4695.69	3511.67	3315.47	4387.49	3525.11	3139.4	2115.83	3259.63	3632.68	2781.35	3062.17	2645.03	3435.03	2383.35	3539.92	2801.76	3047.18	3054.92	3564.96	3596.78	3301.42	3429.22	3484.13	6289.03	4143.44	3263.23	3918.13	3481.45	2642.22	2514.88	2719	3027.68	2178.71	4481.37	3708.31	2907.41	2561.74
ENSG00000104320	13071.9	7666.59	12422.1	5224.73	11503.1	9334.25	9081.99	9715.36	8465.51	13437.4	12061.1	6164.95	12822.5	11475.4	11617.2	9671.09	9285.68	13012.4	7815.79	8716.49	10796.2	6499.02	9594.23	4598.59	13291.5	7745.83	10042.4	6488.11	9149.86	5656.77	7556.42	10648.3	9664.08	9460.08	13813.8	17172	8544.23	10156.8	10332.7	9504.33	8933.99	10660.9	6496.11	11231.7	7108.51	13477.3	12347.7	7210.56	6866.84
ENSG00000104325	416.501	3348.61	2890.67	2470.54	4528.53	3160.83	2716.9	2278.82	4336.61	4590.56	913.276	1439.68	5420.69	6822.86	8187.42	1976.77	5849.25	4043.36	2202.35	2797.38	3519.85	4102.28	2960.9	2394.12	3342.83	2557.69	3122.87	2837.26	2975.09	1324.22	3259.5	2051.6	7215.69	3174.88	3399.02	14899	3386.75	10164	2543.66	3323.8	2087.08	3036.2	2490.15	2650	1446.16	3364.07	2062.02	2701.32	3164.29
ENSG00000253250	22.8866	39.7892	25.2733	45.6771	13.9535	37.8204	32.2636	50.2334	40.2312	19.7512	48.0262	37.0013	32.6172	38.5761	46.2308	41.0277	17.4385	50.535	25.3265	23.5133	32.4613	50.9904	30.8314	36.6002	20.5456	38.0466	42.7466	38.5081	28.9873	20.4744	22.7978	33.2076	41.9544	63.1066	42.0439	24.784	34.9262	31.676	30.066	31.205	21.1388	19.6253	34.3678	43.0185	28.5648	23.7398	35.877	40.5541	43.0223
ENSG00000155099	200.862	469.452	582.561	274.7	355.136	679.089	1190.25	746.743	240.059	399.349	484.844	403.16	624.519	410.902	1191.16	428.303	460.968	403.589	426.978	758.954	535.149	567.912	593.111	755.435	399.853	681.464	76.9614	388.523	1001.2	400.392	480.264	521.756	406.191	279.266	430.376	303.676	565.084	339.197	558.289	514.14	695.635	310.68	480.262	720.946	366.607	593.822	512.52	577.344	845.483
ENSG00000155100	1183.59	1269.18	1399.69	1574.31	1276.65	1423.07	1638.58	1326.7	1389.24	1071.19	1231.37	1176.47	1515.67	1148.28	2166.78	1195.7	1046.43	1458.65	708.06	1424.33	1142.25	1159.98	1176.81	1782.2	1117.53	1181.55	1530.37	1032.07	2272.08	938.152	1420.21	1847.99	2332.22	1862.99	1169.07	2807.45	1564.03	1573.53	1201.58	1281.1	970.821	1276.19	1225.3	1585.19	965.536	1016.26	1015.34	1416.58	746.773
ENSG00000214954	28.9304	122.024	79.7466	113.444	81.5087	69.2734	88.1289	52.3013	45.0684	42.7478	49.56	72.2223	47.8713	66.713	72.2123	86.9738	82.2199	76.6825	21.9264	50.0385	66.7531	72.3943	73.2615	45.6807	25.3243	50.5891	109.59	38.5856	53.2051	23.0892	66.5849	20.6332	57.5064	88.9115	145.129	126.71	97.4954	33.1679	57.8806	66.0723	65.2632	65.7537	76.0863	54.7551	28.3343	59.803	55.2321	54.2214	66.7891
ENSG00000079102	80.7561	124.595	118.814	69.7707	131.714	140.041	56.5158	135.913	141.938	83.8299	92.5227	86.9433	104.7	196.923	107.716	63.1812	113.099	133.496	91.732	118.581	116.472	159.589	131.251	113.462	97.8339	100.687	90.5048	104.489	87.1068	90.6715	150.933	94.5517	113.11	126.039	96.1055	85.6713	108.198	80.6074	123.861	107.089	63.9365	128.024	76.7648	158.671	147.597	133.543	111.515	87.4113	81.7477
ENSG00000205133	2169.8	5480.99	2883.69	4619.42	3589.57	4376.55	5573.03	1732.97	2352.88	4618.75	2427.74	3908.49	3579.44	4127.87	3709.4	3092.71	3686.83	3788.92	3628.02	3199.29	3337.1	3738.52	5245.58	2524.4	2311.77	2759.54	4212.48	2472.75	4495.87	3882.05	2224.5	1078.97	2479.05	3343.26	4573.46	5550.95	2581.45	8749.92	812.459	2597.17	3996.65	2698.96	2416.45	2280.46	1040.19	2245.41	2812.05	5663.3	2592.23
ENSG00000188343	317.31	478.446	773.776	493.59	495.753	538.358	231.737	650.242	627.64	1426.75	275.307	443.721	1291.35	340.002	2425.14	463.243	409.431	1261.58	408.367	373.528	532.15	410.514	560.983	316.168	417.496	409.197	960.572	265.418	547.194	352.912	228.562	293.938	1700.59	350.395	374.497	399.372	414.071	406.263	777.366	439.277	611.483	246.929	575.838	501.853	254.134	517.586	323.959	793.374	195.706
ENSG00000183808	1658.91	1850.05	2411.83	1871.51	2072.96	2012	1734.17	1683.11	1453.28	3054.8	1574.87	1545.31	3231.01	1331.07	2681.7	1404.72	1762.15	1718.51	1902.79	942.924	1768.89	1595.91	2045.05	1795.66	1878.27	2502.51	2072.22	1775.29	1932.13	1621.8	2279.89	1638.88	1720.03	1566.05	1861.17	1742.4	2015.02	1803.29	1711.72	1654.92	2103.17	2032.41	1445.56	1803.45	1595.46	2069.94	1515.61	1578.98	1218.79
ENSG00000164953	1239.96	1158.55	961.786	907.68	773.416	956.923	1455.1	1236.43	1068.98	3977.81	745.246	633.774	1442.52	719.278	1596.64	1047.78	951.531	1162.4	1490.56	686.794	844.753	1079.99	1294.08	1006.4	774.516	1185.42	1003.83	890.34	545.863	612.015	1159.73	1174.71	956.063	1054.65	957.798	1370.46	697.299	1398.67	960.643	871.507	1166.47	945.12	1094.16	836.685	1140.7	1445.19	934.623	905.367	925.694
ENSG00000164951	2364.21	2008.17	2252.12	2475.6	2754.48	1973.51	1687.99	1918.28	796.23	2103.21	645.795	2810.6	3092.12	1481.82	2237.41	1921.85	1102.85	2292.85	2467.9	1305.15	1404.4	1388.14	1880.29	989.021	1531.87	1628.26	661.512	939.058	1115.51	1922.23	2314.97	1977.71	1495.84	1899.56	1560.79	413.772	1107.84	1393.33	1724.99	2079.57	1876.8	1595.21	3539.96	1665.86	1907.05	2255.23	1221.33	1377.39	1076.32
ENSG00000164949	859.09	1095.8	752.984	1546.74	1038.28	873.146	547.633	1015.25	920.794	398.733	1141.04	848.452	1038.2	519.2	925.641	662.432	511.031	956.036	465.862	1359.26	1019	762.821	1750	378.631	1180.99	773.037	594.739	1444.42	596.848	487.98	1762.24	692.995	797.626	665.321	454.239	821.298	475.582	714.844	1467.6	1137.34	720.426	1158	1457.88	544.685	1873.45	621.303	734.587	750.293	645.984
ENSG00000197275	267.898	295.798	379.723	425.681	327.94	407.157	491.731	306.15	588.239	147.047	286.427	234.376	340.261	316.099	398.479	383.208	290.384	312.184	337.133	292.263	265.412	323.389	382.066	397.196	356.147	357.743	304.328	317.385	364.313	297.213	248.264	284.68	205.082	309.719	319.764	398.283	409.035	661.493	246.525	324.014	207.199	302.1	267.266	242.813	236.094	346.28	244.995	237.645	236.651
ENSG00000164944	5568.33	7218.24	7800.46	15658.1	7003.74	9215.2	10773.6	10379	18029.5	3720.2	7190.86	8762.2	7368.34	8599.31	11854.8	10416.5	7739.18	8481.53	8357.37	7419.29	7972.67	10305.4	10372.1	9376.81	8828.64	11682.3	8009.92	8582.47	12551.1	7596.62	14788.8	9886.67	5454.05	10258.1	7253.31	8607.22	9987.69	19827.6	7064.43	10144.4	6149.57	6162.37	8336.9	5787.11	6361.62	11022.4	8553.33	9654.58	8673.91
ENSG00000104413	8109.82	9034.64	8213.14	9526.61	11573.9	10228.4	11287.7	9673.82	11875	5510.38	8472.07	12244.5	13772.4	15397.7	19238	4451.82	7876.71	13219.9	10984.9	7699.06	14401.1	6273.92	11797.4	10969.9	11435	9858.99	10375.7	7158.46	15296.4	8366.1	9184.96	10211.2	8363.81	12868.5	11313.8	11017.9	9290.46	12530.3	10787.6	9025.78	8929.96	9787.62	10256.6	9638.84	9205.02	14695.4	11738.3	11111.1	5252.96
ENSG00000156162	2175.83	2952.38	3040.53	3203.39	3229.43	2811.98	2927.58	3042.51	1785.23	5043.82	2576.6	1994.43	3407.41	3331.43	2931.84	2529.69	3239.95	2759.59	2905.3	2515.93	2809.07	2181.36	3113.85	3037.31	3693.25	3089.09	3594.72	3212.71	2850.56	1387.26	2615.13	3504.15	3356.39	2911.01	3474.88	3085.6	2006.03	4079.19	2782.68	3368.19	1827.64	2431.59	2351.47	2742.53	2304.19	4064.46	3227.19	2111.77	2723.02
ENSG00000164941	2440.06	3441.38	2724.9	4091.63	3748.96	3548.64	2717.28	2738.15	2188.66	3337.51	2952.82	5094.13	3290.37	4607.15	5387.56	3502.18	2413.77	3843.04	2569.76	3115.01	3018.64	3833.76	3218.84	2961.69	4331.67	3365.36	3566.84	2519.95	3700.27	1953.2	2390.14	4377.11	2612.54	4191.42	3130.95	5293.04	3426.41	4477.67	3376.01	3747.85	2583.39	2177.68	2552.91	3106.8	2960.72	3671.67	4208.04	3299.42	3452.33
ENSG00000175305	463.796	413.822	350.13	303.666	502.358	357.112	542.604	252.658	211.932	552.652	412.268	514.789	456.352	518.174	1311.36	499.866	428.332	718.042	521.178	286.858	295.17	408.121	464.409	249.398	454.401	575.386	595.525	347.977	412.564	314.411	272.848	663.922	314.928	615.113	675.807	398.483	692.05	303.769	645.609	395.11	267.765	556.813	391.098	307.225	321.489	463.608	494.781	631.637	290.317
ENSG00000156170	2008.46	3285.78	2362.66	4299.86	3640.96	3126.09	2555.24	2474.31	1412.65	1884.04	2989.17	2250.38	1680.06	2253.05	7977.61	2966.2	2773.04	2599.99	1889.57	1574.39	2407.38	2920.38	2796.04	2434.99	1819.74	2174.74	2589.31	2761.55	1459.14	2383.12	1536.19	1808.83	3550.82	3388.82	2369.07	2569.86	3725.8	3626.45	3161.02	2597.56	2446.4	2873.84	2976.06	2476.47	1740.34	2763.06	3842.25	2214.56	2401.55
ENSG00000164938	4786.47	8191.58	5174.82	8789.17	9837.73	7310.37	5227.92	7871.12	6730.26	2740.74	6761.11	8937.44	4927.32	6546.48	123165	5601.91	6350.85	11223.3	3888.58	1777.27	6408.37	6682.21	5473.4	6454.17	5716.66	9252.34	14663.8	4423.86	4688.21	3480.04	2027.57	5196.59	6603.56	6618.81	5201.88	5474.45	6284.5	6125.88	6141.06	4781.19	5187.28	15050.1	7085.68	5521.14	3102.39	4839.8	11270.9	4688.68	4787.28
ENSG00000175895	8769.08	12930.2	9102.01	9062.64	7508.67	6250.7	8549.24	5648.74	5645.07	3230.69	7554.51	6083.7	4849.7	5719.46	36097.3	9102.7	8905.38	10595.9	7422.84	4250.67	6103.04	6788.09	13152	7545.31	9535.46	12139.8	7993.7	11513	6302.62	10343.8	3868.82	10821.1	11106	8640.94	8132.84	14414.5	10025.6	8997.28	7664.96	8788.67	15835.7	12683	8942.8	9306.36	7214.98	13887.1	11573.9	8815.03	8947.06
ENSG00000156172	470.424	395.73	674.435	478.126	616.063	480.278	580.811	444.529	319.72	368.158	402.592	541.585	615.971	962.697	811.172	508.844	617.108	513.593	343.447	547.66	409.253	331.113	618.863	365.779	643.034	498.346	771.269	323.453	768.897	290.531	581.009	587.01	582.091	320.616	598.407	589.004	405.143	455.933	726.254	455.461	314.396	357.932	356.238	511.165	479.83	498.19	652.257	414.328	357.353
ENSG00000156467	8447.52	9697.05	12820.8	11902.5	10351.1	11130.3	13090.3	12073.3	10891.4	13992.7	12076.9	14523.1	9970.93	12369.5	16842	9755.86	10555.3	12806.8	13917.8	7811.57	10580.6	12373.4	11725.7	11301.2	11938.7	11581.7	12412	11069	11566.6	11782	11638.2	11114.5	11549.6	15278	11533.6	12192.4	9434.29	16415.5	6204.18	10958.8	10047.6	9335.8	9298.47	11482.7	9995.19	14339.4	11935	11972.8	8845.86
ENSG00000156469	1293.38	1574.95	1468.82	1650.71	2065.31	1567.82	2114.12	1561.32	1060.13	1857.72	1482.5	1775.53	1832.49	1370.89	2433.91	1414.47	928.95	2116.86	2093.27	1253.85	1618.72	1285.77	1383.28	1498.31	1836.77	1328.6	2011.26	1159.24	2407.71	867.494	1571.14	1587.65	1560.36	1973	1962.72	3304.05	1666.57	1907.05	568.244	1369.37	1135.12	1283.04	1614.42	1821.8	1287.16	1549.38	1929.32	1563.01	1410.31
ENSG00000156471	5128.81	3641.36	5503.52	6343.46	5662.41	5027.69	8270.56	5916.94	4274.79	6123.41	4604.47	5074.65	4267.45	6197.14	7614.1	5386.84	3947.02	7499.64	4867.93	5303.18	4866.81	5545.06	5259.76	4471.58	5096.73	3636.2	5340.47	5187.31	5997.57	3018.82	5139.59	5491.68	5653.8	4448.2	6123.91	12128.1	4241.92	8087.09	2483.83	4547.85	4477.46	5405.74	5880.65	7958	3724.23	5925.81	5751.51	3966.56	3485.78
ENSG00000104324	2821.81	2822.83	3441.68	4667.63	1953.51	1881.73	1408.82	2521.63	2940.21	1684.69	1805.19	2170.77	5019.96	2101.85	5513.24	2114.9	1611.44	1468.36	4910.98	4342.76	2293.79	3111.84	1787.4	2132.92	2940.4	2742.06	7091.95	2282.84	1380.03	2324.08	3993.21	3971.58	1460.23	5277.82	3759.48	2202.29	2725.22	700.372	1713.75	2424.62	3291.2	4135.65	3209.41	4427.49	1909.25	3462.89	3185.56	2541.9	3719.84
ENSG00000180543	1303.91	681.146	1463.94	1626.8	4783.45	3196.03	7659.09	1885.68	888.012	1376.91	2702.23	3931.72	2313.27	4936.35	1715.83	2878.58	634.742	3013.25	3850.46	6725.76	2243.95	1775.54	1710.33	1165.99	1679.99	1869.45	6066.89	3594.31	1201.49	2780.58	532.138	5083.71	1062.75	1862.14	1569.54	1760.37	2116.69	1527.75	2825.93	3197.87	4535.14	4656.31	1730.14	917.996	1303.78	6342.84	2338.72	3605.63	3759.58
ENSG00000147649	11212.3	11790.2	14122.5	13610.3	16055	14636.5	12011.4	16039.5	10461.7	20471.7	14797.9	11898.9	11923.5	13965	24724.4	14264.3	10915.8	14943.8	14549.5	15318	13595.4	11418.9	17953.9	12066.3	21787.5	17279.1	10917.6	12470.4	16948.5	12445.5	14910.7	15955.2	11994.1	12202.2	21881.5	25492.1	12434.2	15790.4	4669.06	15097.7	13208.9	13303.7	11864.3	13093.5	18216.3	18895.3	13481.3	13028.1	17577.6
ENSG00000104341	10606.7	18390.1	6080.1	16514.7	10298.2	7866.56	14000	7310.92	9302.04	15468.8	4383.79	2153.88	4833.49	18545.4	3268.01	9087.4	5110.36	16614	12289.4	13113.2	9270.5	15181.1	9845.24	5799.91	70728.5	8400.45	10300.3	5162.33	16154.1	30947.9	12148.4	21701.2	5420.03	8410.42	10858.5	31158.5	46997.5	8571.32	4008.17	7744.51	3794.45	8320.55	14885.4	11443.4	9969.22	11232.7	12397.6	6307.25	6457.04
ENSG00000132561	337.408	235.229	307.948	699.612	517.54	568.288	1871.63	246.42	314.665	297.858	500.365	467.727	344.044	554	1806.55	1097.95	56.6682	307.819	317.032	1223.75	343.98	574.627	2808.19	611.938	1361.07	154.571	774.442	339.537	544.496	4060.67	8373.16	1419.55	98.3372	166.922	468.005	1381.46	2068.09	268.823	527.012	433.21	413.18	247.751	539.41	421.197	93.3965	155.936	869.953	288.823	325.176
ENSG00000156509	25.939	76.1903	60.4134	108.169	76.8885	98.6034	103.713	56.0621	64.0449	126.521	110.056	49.1956	153.751	29.0641	241.561	121.005	86.2897	61.0313	87.495	48.2549	54.653	114.142	65.9293	105.397	160.499	122.787	193.841	253.407	113.326	98.1736	125.217	61.1811	48.4384	70.525	99.7334	83.6248	53.7412	95.9692	113.459	111.666	69.0788	112.915	85.7296	93.4078	114.81	172.49	117.86	67.3333	222.114
ENSG00000147669	6092.75	6480.53	6244.66	7673.87	7249.18	6772.05	9305.35	7102.19	7604.41	9371.66	6174.24	8182.52	8186.16	8275.93	9679.72	8928.09	6220.29	8352.5	7236.09	6646.61	6856.14	6872.84	7766.98	7624.83	9213.37	8103.7	6688.04	7562.48	9228.04	5893.34	7284.16	7564.05	6956.44	7428.91	7225.85	8313.64	6233.88	8077.8	7392.5	7621.3	5017.84	7477.5	6513.2	7258.16	7645.63	8519.33	8291.23	5682.39	6892.44
ENSG00000104450	344.682	610.655	589.76	1103.69	842.841	1353.51	1126.88	909.063	689.987	2478.37	861.499	1000.5	645.483	1701	1344.86	1041.14	716.363	995.501	603.966	721.653	652.866	1376.63	1901.18	1621.44	1511.04	828.593	734.189	813.141	993.134	462.789	842.019	1391.75	722.251	902.003	1470.87	2555.26	1012.04	1085.93	1546.17	1100.31	563.337	808.825	950.174	735.468	1105.28	1428.4	1608.64	933.83	1171.77
ENSG00000034677	5431.41	4721.95	3141.45	4106.43	9385.61	5319.29	7218.89	2958.63	2716.13	11936.5	3693.61	4886.49	4519.86	4019.08	5918.79	6832.19	3570.78	4282.85	3175.11	3595.05	4557.12	3734.18	6673.63	4978.56	5240.4	3665.95	8694.42	6795.63	8551.89	6053.1	4198.12	5212.08	3079.69	5657.56	14408.3	8985.89	6993.92	6286.98	2348.95	4996.14	3955.44	3766.97	6546.16	3382.14	4007.39	26493.5	5418.55	3460.67	3428.68
ENSG00000156482	31840.6	29815	56184	40289.5	52251.3	39321.4	73641.9	35389.2	33854.5	47144.1	36146.7	58371.6	39001.1	49092.2	100777	39438.4	41182.5	43930.6	39132.9	23232.8	49083.2	40093.1	42336.9	36293.5	60409.1	50152.7	32111.7	48104.5	35027.8	34027.7	40641.3	59596.9	61364.3	48845.2	53208.3	61511.2	41346.6	34974.9	18650.7	42314.7	44119.7	45977.8	24409.4	61675.8	31792.5	59049.7	54567.1	49085.5	47302.9
ENSG00000132541	987.483	1255.92	1502.93	1949.55	1499.34	1493.65	2531.99	1653.17	590.773	1610.42	1391.3	1966.38	1331.3	1903.96	2121.78	863.506	1473.53	1415.89	1436.36	787.243	1271.91	1323.97	1464.8	1877.63	1325.94	1375.28	1944.78	1408.42	1519.98	761.735	1161.51	1224.62	1315.26	1546.04	1420.12	1306.25	1462.9	1548.26	568.436	1441.68	630.219	1046.68	810.107	1746.31	884.904	847.456	1790.45	1434.04	1054.85
ENSG00000104356	402.897	641.026	509.366	746.71	488.506	325.699	523.79	176.769	302.083	474.107	710.327	406.149	764.539	1247.82	447.061	421.87	304.024	306.929	603.488	278.575	474.96	242.499	470.908	443.09	424.324	599.349	587.141	397.101	744.025	336.572	456.54	289.946	335.283	415.392	865.191	356.196	356.257	341.803	274.267	491.019	344.015	406.018	230.472	561.947	361.682	397.677	204.632	371.342	250.645
ENSG00000104361	1434.17	1128.66	1681.16	2391.69	2048.44	1422.02	2073.48	1792.76	414.303	2074.95	2608.46	923.573	5179.97	1436.28	3805.25	1422.35	1029.34	2142.77	948.019	1028.11	1208.36	1257.1	870.157	1743.61	2694.23	1478.14	4220.14	549.869	3013.39	1072.97	2103.08	2282.57	400.013	1789.56	1364.91	3962.08	1389.12	4484.07	336.278	1392.56	1284.72	938.853	1723.39	2165.82	1326.69	1389.77	2434.87	1026.24	1299.96
ENSG00000104375	1948.56	3021.08	3723.1	5468.06	3092.15	2880.39	3532.58	3158.15	2315.06	4097.16	3213.25	3782.56	3374.22	2666.21	3002.82	3381.46	2443.92	2735.99	3110.33	3177.05	3050.55	2866.33	3665.07	3476.83	3482.22	1970.06	3320.49	2439.98	4922.15	2614.59	2371.54	2994.84	3229.07	2413.91	3262.68	4171.36	3208.82	4170.88	1383.59	3048.26	2438.54	3914.53	2951.75	4860.9	2123.55	4597.39	3524.46	3311.57	3147.38
ENSG00000164920	662.938	646.149	844.439	976.095	490.367	844.267	564.7	1085.62	1099.45	1404.88	231.55	478.492	810.872	1266.96	469.018	592.172	1049.1	746.562	1328.28	524.887	1042.24	692.629	1560.94	2189.16	8285.35	884.755	714.421	380.316	793.067	1054.34	7469.09	1441.29	831.605	398.403	586.543	858.922	2746.36	2636.6	956.351	900.432	1342.56	1752.03	1202.26	1673.99	620.106	723.021	681.665	794.197	735.655
ENSG00000132549	12244	7757.21	8216.38	13565.7	6616.04	8456.71	9630.35	8016.16	4256.87	11168.8	14980.6	9094.19	6374.32	12830.8	15507.3	10953.6	7237.33	9551.08	9720.15	8250.92	10532.3	7547.72	12847.6	8193.87	16528	9419.4	9727.29	8343.65	12396.3	6890.73	7390.85	10220.6	10521.8	10449.1	9029.3	12793.6	9609.68	6701.61	3815.36	9450.44	61832.5	11581.1	6990.59	8389.55	6704.1	12527.4	10593.2	10514	5087
ENSG00000164919	24355.7	35504	24375.6	80023.1	29351.4	37898	99205.2	80343.8	43103	28687.4	90996.7	69009.4	21674	14064	19916.2	38402.2	34608.9	28362	46989.9	16545.2	38018.5	35132	47726.5	52504.5	12137.5	40548.5	57986.7	70692.7	65854.7	28521	69885.9	32919.5	17233.2	40376.3	33401	14572	12843.1	51691.5	117142	43327.5	20962.6	23564.1	19987.5	35672.4	35804.6	82483.9	23032.4	53392.7	75186.5
ENSG00000186106	1043.21	1491.03	1753.33	2175.54	1448.7	1593.57	1571.27	1266.89	798.062	2029.04	1369.09	2276.7	1387.39	989.618	1785.13	1673.82	1354.77	1745.97	1910.86	1171.4	1698.45	1494.71	1459.03	2404.74	2125.06	1046.1	1180.38	2083.19	2235.93	796.725	2252.61	1893.96	1887.02	1731.47	1755.2	2329.08	1763.38	1499.78	919.298	1400.66	1383.97	1737.1	1442.75	2120.94	1267.25	2846.71	1641.99	1226.72	1366.72
ENSG00000070756	40057.7	60107.2	76803.2	58055.8	55900.2	60968.6	60279.6	66216.9	43244.3	107853	96467	68059.6	47969.9	56959	66242	52953.6	63288.6	65534.7	58837.4	98322.7	69511.3	68457.7	74165.7	53593.4	90201.2	58482.3	44887.5	57626.8	78191.4	41590.6	74890.5	80752.8	83035.1	118050	54299.4	67969.3	65379.1	93811.6	95820.1	57002.3	60361	64248.2	51990.2	53753.4	69489.6	80166.4	78068.3	75044.5	53006.4
ENSG00000164924	41204.8	55187	60355.6	64469.6	48956.3	57967.9	42803.9	46698.3	31797.2	57242.8	54747.7	56000.7	86599	62067.2	55685.7	48891.4	65042.2	51525.1	46178.4	44191.1	51476	46381.8	49621.7	55535.7	75192.3	51295.5	60847.9	51230.9	103029	24459.8	42243.1	60721.4	50739.7	57449.7	84999.9	55435.5	58973.2	53102.5	46714.3	60062.5	36639.4	71368.2	46948.3	53976.5	62588.7	110997	42653.7	52336	43751.7
ENSG00000120963	4697.25	4190.5	4600.38	5632.94	7031.54	4905.95	6467.11	4594.68	3060.26	6830.53	5282.62	5973.03	5804.61	5109.12	6923.55	5583.98	3523.86	4673.62	5350.43	3997.52	4827.67	4214.16	4352.95	4301.45	6931.77	4989.58	5141.63	4242.21	7560.87	3971.22	4843.84	5605.13	4891.11	5441.23	6879.42	5618.87	5159.1	3391.69	3626.24	5819.69	3720.09	6229.89	4407.39	5068.29	4713.91	6827.8	4880.93	4157.38	4205.15
ENSG00000083307	8048.85	8039.55	11045	10239.5	10422.7	7341.83	9131.11	8718.73	8950.93	12429.6	6557.22	6478.6	14182	7831.7	8373.77	3207.54	8682.47	8820.33	7313.72	7370.77	16886.9	7224.97	8959.34	10606.4	20420.4	12803.8	7283.53	10364.6	10553.6	6754.68	11315.2	9676.36	5327.22	9126.91	9555.8	9771.58	7293.39	4814.2	10254.8	9399.4	5842.04	10548.2	6728.59	14173.2	7894.9	8734.85	15880.6	10931.8	12780.1
ENSG00000048392	3772.58	3076.73	3470.53	2992.34	5020.23	3646	2740.33	4920.13	2350.06	4830.67	2875.33	2511.79	4224.18	3572.03	22153.7	4624.98	2877.33	6357.5	2735.81	2230.38	4266.35	4180.02	3385.7	3684.77	3838.81	3933.69	2047.04	3519.41	4703.45	1927	3714.5	2439.42	5919.16	2851.01	3227.86	3605.36	3588.89	4180.11	2774.81	3718.88	2397.8	2489.41	3265.51	2647.15	2045.94	3780.26	4415.58	2785.02	2239.48
ENSG00000104517	14380.9	12136.7	13589.7	22793.1	18601.8	17781.8	23802	21624.6	13148.6	20641.3	12245.9	17441	11023.1	25281	36085.9	18856	14325	15716	22762.1	17092.7	18941	15658.8	21286.1	14293.6	16209.6	24810.2	10398.5	16772.7	22609.4	9660.53	11744.3	21044.4	29831.7	17036.5	21813.6	25327.5	15258.3	28778.4	18564.8	21245	16922.2	15847.5	13183	14800.2	12019.6	17650.8	14206.9	20758.1	13486.9
ENSG00000155090	3301.56	4787.91	4283.61	4546.14	5388	5032.14	4241.95	6433.45	4198.32	6424.88	3332.48	5395.93	5342.98	5753.51	10724.3	4745.08	3733.27	4236.32	3930.02	5286.92	4540.96	4216.14	6309.45	4345.28	3986.06	6349.31	3612.59	3634.93	4811.37	4366.86	6855.19	3684.93	5027.42	3702.22	3932.87	6630.66	4161.75	7085.92	4947.02	4754.59	4751.64	4743.48	4380.2	3387.87	6429.94	4505.45	5077.37	4252.21	3611.32
ENSG00000155096	17977.3	19337.4	21395.6	15307.2	19097.6	16526.4	20868.4	22138.2	25018.4	24404.8	20195.9	20977.2	14055.1	18605.4	25369.1	20747.1	27855.1	20929.6	16692.1	14858.8	20557.4	19950.2	21121.1	19090.8	19566.5	19601.2	19172.5	16247.8	20813.4	15920.2	17195.4	22948.7	24032.4	21707	24587	39201.5	19503.8	25461.6	14178.5	19346.5	15173.5	19559.3	18243.9	21665.9	22552.1	23418.5	19710.5	11728.2	20747.3
ENSG00000155097	7135.15	6139.22	7355.28	7731.5	10971.5	7362.37	10251.2	8378.37	7303.18	8180.79	5844.06	6522.96	8637.21	6854.98	10869	7662.31	7903.77	9170.29	8510.69	5729.29	7456.37	8600.74	8844.07	6736.08	5735.27	9125.73	7873.34	5852.43	8170.93	4831.23	4810.76	7309.09	7775.88	8064.86	9068.9	9391.11	7280.11	10948	6935.3	8439.67	5542.54	6277.52	6822.3	7536.52	6545.85	11101.1	7286.09	8028.33	5344.4
ENSG00000164930	407.491	747.305	3189.36	1510	3966.59	1359.01	3098.73	2066.65	274.313	8803.07	2769.83	327.914	3950.74	1465.67	3694.21	2535.39	2548.48	3389.34	2791.81	1880.4	1984.87	1723.91	1079.28	2908.42	4697.29	255.365	1846.46	1676.19	1844.08	1100.1	266.89	1683.09	1219.35	700.567	2792.64	5920.9	3146.54	4588.59	712.766	1701.45	1339.83	5974.18	1445.74	242.725	943.598	2522.99	756.042	2096.6	1194.31
ENSG00000164932	2944.38	3908.1	2981.68	2168.58	2741.76	1443.95	2681.56	2713	2213.53	7080.45	4372.4	2079.32	2838.65	4819.29	2581.07	2866.29	4244.06	3685.96	3087.28	5457.17	2414.66	3404.04	2429.04	2805.79	4874.8	2401.7	3685.7	4223.31	2935.18	1886.77	1285.28	3547.22	3265.23	1680.93	2947.07	4649.03	2498.77	893.263	2361.27	3043.05	3502.81	3205.3	3512.22	3911.49	3049.54	3118.09	2489.85	2073.48	2554.57
ENSG00000164933	2827.85	3009.52	2295.33	2687.13	2979.33	2734.62	2533.76	2445.96	4437.73	3392.15	2327.17	1891.01	3462.04	1960.85	4297.12	2490.37	2359.9	2386.02	2273.81	2943.54	2274.97	2272.8	3344.33	2356.57	1680.78	1725.89	2323.45	2162.32	2986.61	2123.44	2010.81	2414.17	2213.44	2774.08	2787.63	3867.59	2277.05	2974.21	2186.3	2995.02	2735.52	2832.56	2226.83	2500.91	1920.38	2666.15	1782.28	2144.7	1711.37
ENSG00000164934	5034.01	5123.3	5048.77	6257.38	5290.36	4776.96	4188.62	5408.66	11561.5	7771.82	3933.72	4332.47	7520.21	4758.48	6926.51	6093.82	3999.84	6144.73	5492.57	5210.68	5749.36	5953.45	5669.88	5700.01	4499.32	4488.96	4641.42	4277.78	4593.91	4785.88	4899.23	5125.34	4719.34	6131.69	5202.16	9307.1	5764.97	5406.61	5791.42	5985.27	3605.79	4234.62	5891.86	4665.72	4560.24	5466.71	4397	4833.32	3381.09
ENSG00000164935	29.6294	32.0624	26.8794	35.6784	33.655	15.9803	31.6391	31.8046	46.8589	11.7685	24.0639	21.665	95.5736	17.6586	32.0519	22.1134	15.1859	25.1989	15.8172	24.6182	34.3233	35.8862	4.47369	85.4764	32.4344	7.70445	22.0165	25.6058	15.4915	8.37512	61.4781	39.0571	40.363	33.7606	11.5098	59.8127	45.579	23.1919	27.9804	21.218	36.2731	123.588	71.9852	39.6699	47.2081	23.4145	99.1628	15.4269	21.8048
ENSG00000147650	506.065	907.51	410.273	751.203	577.64	688.192	587.519	296.694	2504.92	787.927	1003.83	897.664	361.289	2228.29	566.947	601.686	589.208	1102.9	584.526	1018.44	714.938	1020.81	696.678	782.026	605.477	921.33	4326.64	767.9	287.023	603.453	148.146	552.136	526.756	492.329	930.316	867.135	413.627	2744.37	367.879	546.196	675.939	442.654	436.294	593.036	406.433	834.532	424.101	876.883	644.756
ENSG00000169946	227.688	521.637	768.625	505.656	541.387	558.103	864.871	625.351	766.265	741.554	465.004	466.633	657.605	579.647	673.27	419.75	509.934	461.188	513.494	497.515	597.405	566.077	419.568	560.652	1227.86	762.983	513.678	1168.43	680.519	333.741	483.134	529.35	611.792	1547.55	647.007	555.575	911.414	750.033	588.77	638.638	420.344	442.191	646.823	472.643	401.889	540.786	512.586	455.72	537.434
ENSG00000164830	7681.61	5080.1	7637.48	5606.03	6640.8	5793.26	5444.41	7125.76	10505.3	12877	10265.4	5618.89	8146.85	11182.6	13537.1	6499.73	9580.54	9233.71	5514.33	5056.8	6540.09	7563.38	9688.1	8744.99	6124.72	7725.72	7887.54	8056.94	6652.89	7471.48	5224.11	7838.23	5163.14	5278.52	9705.63	11324.2	6531.28	7718.81	5492.45	8140.08	5902.61	4781.79	5862.24	5791.82	5944.76	8664.04	7642.5	4373.43	7805.8
ENSG00000154188	271.51	499.717	356.088	220.349	221.41	487.802	365.82	376.917	585.117	386.655	151.336	326.051	408.613	840.483	267.505	355.107	401.373	214.452	274.178	247.369	574.396	747.271	265.847	389.394	207.284	388.949	193.086	351.094	380.288	461.678	299.156	273.555	268.84	866.698	247.799	370.155	386.853	160.997	339.31	170.431	369.789	277.492	405.741	245.246	266.927	381.906	248.765	375.965	304.281
ENSG00000104408	41695.9	34235.1	43581.5	41222.1	42156.8	46893.3	41218.6	42296.2	72955.8	58561	45125.7	57572.9	52649.2	15536.2	41548.6	35299.2	35302.2	75351.7	63349.3	49330.5	39002.3	29484.4	46727.5	39672	38583.4	36163.6	56878.3	40472.8	42161.8	49898.6	26340.4	35131.9	40839.5	32994.5	60552.8	44747.6	32414.9	46558.8	17569.7	39128.1	25182.3	15786.8	27447.8	43408.8	35813.9	59481.4	30314.4	50581.8	38136.5
ENSG00000104412	3168.59	2334.44	3665.82	3298.06	3202.49	3243.31	2993.91	3908.37	5542.17	4283.92	2680.36	3640.11	3748.21	3111.01	6360.38	3420.05	2856.84	4026.65	4034.56	3430.67	3636.85	3648.8	4242.53	3348.64	3079.87	3259.78	3037.63	3430.09	4221.3	2936.28	3373.95	2549.22	3116.3	2534.96	3622.77	4611.5	3883.05	4179.66	1192.01	3056.18	2281.77	3569.42	2921.67	2704.69	2205.11	4555.15	3564.36	2985.76	2131.92
ENSG00000120526	2806.37	1536.4	1940.48	2327.33	2003.14	1802.2	2005.29	1882.23	4862.69	764.459	1588.13	2058.13	2693.45	2409.52	2773.37	1917.33	1971.11	2673.38	2440.67	2459.6	2308.77	2269.21	2892.3	1976.38	1624.28	1686.65	1628.21	1842.05	2069.29	1569.14	1566.56	1663.06	2076.24	2258.48	2418.3	2975.01	1728.73	2638.11	1598.97	1804.25	1916.77	1724.89	1611.63	1684.2	1458.32	2042.76	2426.87	1820.7	1297.23
ENSG00000120533	5052.54	5177.11	5415.32	5656.84	6795.73	4518.09	5795.3	6723.7	16000.4	2339.05	7592.1	7229.63	6942.75	6976.45	9016.29	6142.08	5006.45	8506.68	7771.86	5659.76	5895.82	4684.58	7413.27	5826.45	4777.04	5966	6007.31	6236.25	6501.67	5878.19	6348.81	4496.46	5259.39	6590.14	5958.23	6637.4	5020.45	7203.89	4454.73	6183.84	3772.78	5973.85	5291.14	6621.19	3902.23	6487.17	6025.15	5231.51	3841.61
ENSG00000147654	2923.49	2133.73	2803.29	3859.01	4327.13	2540.12	2671.07	3077.03	5625.4	1284.82	2654.35	2359.05	3211.95	3192.13	4378.32	2782.54	2457.9	2604.19	2472.39	3449.41	2490.47	3346.2	3639.24	2759.74	2357.44	2836.25	2943.67	2072.62	2178.04	2296.05	1987.3	2386.86	2400.93	2393.31	2722.58	4274.02	2266.78	2656.42	2475.72	3098.06	2172.43	3091.17	2800.62	3044.77	2178.31	3135.3	2645.06	1787.76	2020.44
ENSG00000147642	2974.75	1253.28	1026.44	4078.6	1002.32	2091.78	2246.96	2457.32	13721.8	278.136	2492.22	4016.16	1022.64	880.684	1868.13	2146.36	999.335	2076.81	1517.25	4231.47	1857.41	1861.75	2956.36	1398.67	927.409	3003.23	2082.03	825.876	3316.1	2013.8	1137.07	2880.11	1896.69	4165.53	1253.05	2701.36	1854.25	6978.01	3456.56	1803.96	2051.41	2467.46	2121.52	8398.99	1767.26	1628.28	3267.13	2067.77	1698.22
ENSG00000104447	170674	83002.1	68664.6	72028.9	66037.9	83076.3	114822	61501.4	57532.4	37219.3	46043.8	35936.5	92212.8	318046	27764.9	62935	113054	55279.3	40506.1	200794	130785	127529	47064.4	84215.2	56492.4	96024.2	83235.7	327375	64789.6	81132.7	26348	67922.4	103710	86056.4	80803.3	43859.3	70770.8	29860.2	97976.1	66119.4	154029	64226.7	71229.8	63108.1	48371.1	34758	80256	57619.1	173824
ENSG00000147677	19792.3	28395	25580.9	68663.2	51236.1	41726.8	170009	109804	104515	14011	24311.8	79850	21105.6	47805.9	43194.4	27006.8	31392.9	24699.9	37168.9	85725.4	35641.9	30724.8	41338.3	33628.7	20425.1	44075.4	29274.5	21049.2	77640.6	78071.4	48622.3	23031.6	46756.8	40364.2	79740.5	48133.3	150298	26584.4	128189	37367.5	21778.3	25912.2	19867.7	49264.5	32149.2	77807	60137.3	19743.5	26821.6
ENSG00000147679	1602.38	1625.25	2156.2	2204.4	1436.77	1825.16	2201.57	1804.65	3857.1	908.617	1806.92	2504.64	1882.59	2835.03	1978.45	1802.58	1925.77	1610.13	1756.78	2843.41	1804.75	1565.9	2206.67	2338.46	1989.91	1566.75	1807.49	1157.13	2784.35	2834.7	1528.59	2142.96	1828.98	1866.07	2804.06	2907.68	2134.19	1952.27	2222.17	2101.01	1857.82	1820.41	1611	2479.05	1409.41	2227.74	1382.01	1500.24	1407.27
ENSG00000164754	37067.3	46389.3	38976.5	79448.1	55328.4	37869.9	56057.1	23833.4	53932.4	19361.1	46773.6	73809.5	38730.8	35463.1	71606.4	38590.2	52175.8	42233.4	107055	48326.6	37934.9	39858	42057.5	57958.2	62641.7	39931.6	48239.6	27603	39783.4	63412.5	36694.2	49446.1	29912.7	40868.4	47371.7	43924.2	26093.7	62178.5	35386.1	49236.8	30686.7	56980.2	32340.4	46916.8	36627.5	49443.9	44895.1	35184.4	26054.2
ENSG00000164758	563.805	558.894	617.059	702.02	689.261	742.234	1323.29	783.602	1058.48	331.263	565.955	525.817	1383.26	658.18	1155.14	604.153	717.047	932.251	825.13	507.166	630.541	642.956	712.348	975.297	572.825	690.982	652.823	543.258	1553.38	800.462	1050.12	603.221	572.613	710.922	792.029	1008.85	570.54	940.375	497.114	664.907	647.863	1144.4	436.427	654.882	538.55	721.48	838.346	613.514	408.821
ENSG00000182197	4338.56	3393.08	3518.18	5033.26	4751.46	3405.89	3507.82	2473.8	4628.07	3032.15	5691.21	4232.12	2192.52	4926.13	3087.86	3842.1	3028.98	3978.32	4881.8	3375.31	4366.39	3891.2	4163.64	3677.56	3409.41	3520.52	2987.44	4396.81	1900.66	3547.47	2873.25	3734.02	4083.24	5590.93	2871.49	3876.68	2862.08	5049.79	1816.04	3285.97	3253.49	6860.69	3139.76	4145.96	2395.7	5092.44	3056.97	2363.43	2819.94
ENSG00000177570	2299.75	4336.39	1919.14	2410.75	2725.43	2013.1	6336.89	3334.57	3284.27	1861.02	2366.64	3470.41	4496.7	2168.91	2654.53	2169.06	2664.95	4574.48	1973.11	2671.9	2334.63	2887.94	2477.05	1553.73	4846.79	2022.3	3387.26	1366.57	3956.84	1194.4	1831.2	2731.09	2044.48	4139.65	1812.68	2775.41	1235.07	2231.22	996.412	3851.38	1824.64	2199.75	1738.5	2152.79	1547.87	3780.53	2052.4	1730.6	714.869
ENSG00000184374	30.0288	53.701	9.66858	12.4529	12.5993	12.7069	11.4244	28.8716	22.349	15.3944	33.4762	32.3875	34.7362	13.0319	13.452	20.7204	15.9195	18.7396	4.84238	8.12526	11.7122	52.2555	11.1231	20.1927	38.7467	33.183	12.8532	18.9002	27.1734	8.43798	10.3944	18.8001	8.69737	35.8285	9.37978	16.5169	12.7637	24.6022	18.9616	14.4554	11.5333	15.751	2.71268	16.9303	10.2348	21.2009	19.6118	6.67875	9.21134
ENSG00000147676	23960.1	23382.5	21966	26629.3	24303.6	14313.4	24862.6	8730.38	20502.3	69613.1	30925.6	18736.5	17847.8	26181.6	19775.3	20241.9	34501.3	15257.2	22413.3	26594.8	14731.5	13629.7	28237.8	21429.1	21848.8	31492.4	17927.5	8031.41	17388.1	8652.71	17953.6	23728.7	25105.5	48842.9	25201.7	25980.1	17002.4	22455	30605.6	18340.3	8975.78	12658.6	23715.4	23002.8	6995.73	42982.3	13576.5	15369.6	10875.1
ENSG00000136999	323.757	475.402	377.622	413.71	387.59	213.494	266.238	114.216	254.236	475.201	330.757	528.678	319.464	71.699	187.761	438.446	198.982	322.703	120.116	250.732	222.208	88.3539	289.486	221.894	129.789	293.017	690.474	290.379	301.241	137.734	310.699	753.203	176.17	423.082	797.417	192.194	316.084	133.291	274.846	316.956	219.8	295.389	220.311	275.554	134.864	136.766	585.058	290.33	196.935
ENSG00000064313	3256.02	3543.26	3447.79	3876.13	3663.2	3309.73	5016.85	3203.47	8112.19	3242.94	3996.09	2907.98	4927.89	4686.75	5360.23	4056.81	2989.29	4484.74	3489.29	4022.91	3528.59	3331.88	4742.64	3852.49	3117.26	4103.8	3078.44	4451.92	4489.69	2917.79	3229.72	4799.48	3150.09	3582.74	4109.98	5291.59	3511.68	5520.38	3472.77	3448.86	2219.13	3383.05	2604.6	3556.92	2954.97	4339.55	4709.74	3356.58	2383.5
ENSG00000136982	590.409	550.478	540.139	530.266	447.842	579.474	806.07	389.286	993.493	455.623	504.641	981.81	646.071	931.206	448.274	525.698	362.763	734.252	596.348	616.878	639.213	665.03	609.211	356.758	390.577	398.416	483.093	425.985	464.912	587.538	451.96	822.291	661.649	539.638	574.969	812.359	528.071	1050.06	458.507	334.667	345.606	821.768	444.815	444.239	290.621	748.696	528.228	615.884	405.027
ENSG00000155792	4771.71	3633.96	2992.61	1893.15	3737.98	1978.75	5137.18	1652.78	5136.13	1426.63	1896.58	5039.26	2261.2	3704.15	2016.93	2859.06	2170.99	3579.18	2698.37	3149.33	2658.59	3420.75	1527.06	2595.26	3625.29	773.487	4456.42	2692.57	1705.76	3641.71	2477.25	2125.79	5261.25	8473.58	2973.41	2501.7	2771.4	3153.84	1947.05	2144.11	2891.87	4455.51	1138.84	1668.57	1230.34	4190.97	2902.82	2539.01	4437.19
ENSG00000172172	3921.93	3385.61	3133.99	3783.58	4854.97	3392.74	5624.37	3122.4	4772.31	3304.46	2845.3	3545.51	6924.79	4874.38	6004.95	3661.04	3188.27	4088.93	4579.29	3375.99	3427.28	3908.71	4459.63	3093.11	3220.29	4606.72	4203.87	2835.98	3297.51	3361.47	2545.88	3130.41	3701.43	4394.33	3920.89	5724.8	3483.49	2666.41	3194.45	3138.33	2636.89	4053.49	2430.97	3830.16	2124.84	3091.8	3234.02	3262.2	2606.72
ENSG00000172167	602.02	449.276	624.091	633.871	614.448	562.058	1052.79	249.238	765.846	417.521	363.527	543.186	956.998	423.446	377.877	562.835	378.977	658.589	539.709	465.469	549.177	562.034	707.239	481.962	611.86	586.865	414.78	566.344	424.628	391.969	373.735	532.312	404.458	504.642	420.342	639.552	483.468	609.148	589.726	449.402	534.195	435.33	478.651	445.009	357.546	581.266	539.853	304.487	431.041
ENSG00000172164	639.245	912.046	977.337	551.167	655.608	1356.26	754.49	1557.67	1377.03	1124.21	934.964	777.922	990.305	1309.54	775.477	629.253	1052.69	491.661	852.407	544.575	747.201	1465.34	751.401	763.64	842.578	1675.28	280.091	5914.52	570.868	1171.39	813.61	787.776	598.471	930.499	869.223	984.904	1260.6	459.803	750.755	1160.71	995.796	3519.6	692.877	697.297	591.382	824.699	666.792	658.92	3061.8
ENSG00000170961	108.173	56.0643	64.7469	148.926	86.5693	173.675	246.048	60.6837	168.969	155.732	94.0062	72.0256	96.914	186.856	70.998	30.5962	41.3917	71.5765	68.5624	166.072	220.69	70.1826	55.7228	68.5995	127.971	84.4231	131.549	155.051	134.45	39.2569	43.7426	45.4582	81.1075	5.17224	193.659	88.5293	119.668	1150	130.503	137.691	85.2305	240.267	81.4099	108.009	66.9433	199.956	43.8889	82.0004	73.2049
ENSG00000178764	6951.62	3425.13	4597.47	4940.05	2590.46	3882.21	8041.28	4651.47	10387.5	7596.25	2039.23	4529.9	4372.7	3219.84	4554.26	3416.24	3679.44	5838.55	3024.59	3798.05	3459.21	2702.31	6216.73	3322.2	4778.63	3444.6	3082.34	3334.52	5928.87	3484	3266.36	4249.1	6635.4	3637.25	3188.63	6396.43	3224.52	4134.4	2050.74	4099.99	4016.23	4675.88	3927.19	3907.16	3535.83	5038.01	3203.66	4403.92	3695.79
ENSG00000136986	7456.4	5686.65	7706.35	7387.16	6533.82	7199.14	11468.1	7233.23	9410.21	12913.5	7928.79	8011.26	9829.89	7905.5	8834.74	6579.86	6796	8909.18	9289.2	9972.42	7262.35	7212.26	11384.6	6537.48	6647	7029.14	6689.05	7444.01	7554.47	6982.13	6993.52	8058.54	6281.27	6670.01	8955.34	10746.5	6859.54	9953.55	2838.91	7719.99	5895.36	8000.91	6429.69	8114.11	6052.79	9438.39	5506.79	7006.69	5578.7
ENSG00000156787	420.568	458.839	331.943	641.404	547.429	476.639	1039.2	736.753	771.491	1038.1	372.109	654.756	551.962	1041.03	911.583	470.147	541.986	562.252	480.606	773.045	580.971	796.447	713.548	471.672	689.443	511.635	398.437	615.594	673.708	597.263	611.496	405.08	343.519	432.073	701.778	829.285	578.214	505.817	172.319	477.073	525.449	616.566	313.998	323.94	328.425	558.845	498.194	432.825	359.374
ENSG00000189376	462.733	431.705	556.644	653.798	471.195	453.216	528.759	507.565	450.015	693.52	408.772	451.443	910.376	515.713	940.348	443.49	446.772	754.996	619.535	550.546	528.217	418.276	523.344	586.001	419.809	546.469	523.732	417.167	707.44	422.432	458.705	515.88	486.528	496.842	444.651	588.162	514.088	534.452	208.09	458.928	617.344	547.603	344.314	564.708	525.8	542.622	507.325	455.903	332.883
ENSG00000259305	31.1298	27.5911	26.7026	42.1146	28.559	31.2928	54.8438	25.365	33.0539	30.2517	53.0436	34.4413	47.4838	38.4049	59.543	30.1835	34.3365	29.8204	45.5156	54.5138	49.8612	36.5854	43.1527	25.7445	23.1557	29.3774	46.4394	31.8398	37.041	16.0305	32.2131	34.5953	31.932	25.5938	38.4792	43.2648	36.8656	47.7989	14.2933	44.6498	45.8565	36.8341	22.1953	20.768	27.8159	37.756	41.3826	30.8625	32.2164
ENSG00000165156	3543.76	1905.95	2138.85	3662.96	4308.71	3332.79	3118.4	2654.45	2560.96	6211.9	4361.48	4090.22	1287.25	2658.83	6360.12	3113.11	3842.87	2428.08	2752.27	4862.5	3156.1	3495.65	4030.63	4157.17	3368.49	3961.02	2276.95	3518.75	4144.6	2890.32	2483.03	3692.85	3558.76	2966.19	3417.56	3988.05	4283.99	5244.87	1205.38	3300.56	2950.05	2806.42	2775.86	2802.3	2840.83	4848.57	2794.78	2954.09	2330.62
ENSG00000156802	7380.3	3774.64	4672.3	5448.08	4300.65	4381.45	10199.9	3566.22	7871.34	6584.84	8346.93	6238.95	3848.81	8018.23	9470.68	5411	7049.97	6140.97	5832.51	6208.59	5774.06	7530.08	7092.19	5194.94	7794.72	5416.1	8176.68	4626.95	7088.69	5105.14	4535.91	8703.08	8736.74	6644.13	6343.36	5445.77	6533.57	5623.8	2003.81	4769.88	4627.33	5536.25	6114.99	7516.88	4315.83	7446.22	5909.29	3528.99	4581.55
ENSG00000156795	635.585	625.958	902.357	697.04	758.872	686.67	871.855	721.314	810.147	1339.09	735.79	1262.11	772.363	1094.82	1343.33	569.902	1051.93	743.003	694.547	1052.33	942.903	962.803	956.405	675.747	1058.24	765.626	775.689	884.196	755.43	474.48	510.374	636.835	1469.43	439.896	1181.43	1029.98	1065.78	791.069	442.425	771.781	509.042	1087.37	529.658	973.007	746.795	999.451	580.073	639.435	493.672
ENSG00000156804	4221.2	1983.21	1799.19	2098.14	1480.89	3784.07	3283.38	4532.18	3326.33	1544.1	3912.8	2383.32	2896.59	2225.26	2320.99	4269.9	3093.73	3151.38	3093.4	6410.27	2278.68	9427.09	2219.38	1892.73	2499.37	2566.05	6385.12	2048.96	5265.06	2698.41	1700.84	3325.04	2289.01	1918.41	2662.79	4375.69	3187.75	4798.73	2955.34	2901.09	3410.21	2809.96	2930.83	1946.62	9663.7	3482.41	4646.72	5096.62	2269
ENSG00000175946	510.054	332.157	151.619	379.449	447.214	258.594	285.732	282.28	361.818	180.818	273.779	162.372	276.836	16.291	131.308	289.778	140.203	174.558	366.378	164.687	139.916	525.336	363.355	457.234	303.275	105.841	654.244	161.78	504.029	152.178	92.5448	124.03	168.224	150.746	184.622	396.328	235.515	291.861	238.163	105.132	235.272	335.726	176.003	1166.9	110.736	99.8909	148.223	625.095	202.721
ENSG00000104537	4.57288	8.63687	6.35103	6.23396	15.1868	5.96882	7.88606	18.5164	5.85604	3.9826	12.1612	6.36459	3.2448	7.65174	6.69772	4.87044	3.48914	15.1487	6.98133	7.01672	6.06144	7.88667	3.71611	2.663	5.42271	5.19578	11.3283	7.85908	10.7292	2.97417	19.9231	11.1493	4.74536	4.36897	4.83783	10.0617	4.05132	4.13274	7.21931	8.17226	6.02215	4.16746	9.51864	4.16328	10.0559	3.29059	9.35204	5.89008	8.48359
ENSG00000176853	6394.41	5422.47	7382.88	6999.41	8257.73	7402.77	7239.77	9457.72	9155.89	14514.6	9256.93	5423.47	7748.97	8461.09	13071	7095.4	6362.52	7722.21	5865.63	7884.47	7505.6	6744.44	9860.52	7296.56	6242.19	7733.92	6096.73	7537.34	8514.55	4982.14	4930.98	7120.96	6667.67	5650.91	6420.11	9686.04	6913.91	8762.85	2898.94	8068.76	5653.46	7672.75	5602.79	8990.01	6916.6	8682.47	7319.52	8395.16	5052.1
ENSG00000164983	1304.38	1347.08	1997.3	1862.52	2231.44	1917.3	1991.59	2594.41	4014.32	3536.73	1469.62	1762.83	1081.68	1961.01	1839.63	1956.04	1454.04	3105.04	3131.52	3263.16	1849.41	3060.34	3110.66	1901.18	1652.15	1118.06	479.66	3102.99	1734.14	3063.53	2340.73	2551.02	1866.91	1787.32	1180.23	5034.71	2352.57	1075.43	800.245	1642.89	1735.47	2146.56	2532.8	3526.7	1401.92	1936.14	1744.92	2041.18	1262.77
ENSG00000183665	1271.24	1064.75	1539.93	2353.95	1992.53	1373.72	1657.48	1430.38	1323.75	3022.48	1717.02	1597.05	1874.37	1961.68	6796.15	1637.63	1481.24	1705.84	1271.64	1377.89	1660.19	1694.45	2368.6	1215.8	1236.67	1339.68	1145.59	1896.55	1511.19	1013.59	1451.82	2140.27	1565.06	1124.87	1243.1	2222	1894.79	1847.25	727.948	2026.56	1354.54	1760.08	1720.87	1507.13	1435.61	2229.65	934.851	1340.73	1410.09
ENSG00000170881	5554.75	3102.41	4487.26	7181.64	5235.26	5242.91	6161.86	4775.71	6580.62	12978.6	5421.3	5708.56	5595.61	7682.68	10686.8	4740.21	3982.88	5333.85	5229.94	5378.98	4896.35	5514.31	7176.5	4550.56	3858.67	5166.58	3364.96	5111.47	5505.71	3270.07	5748.45	5124.25	4355.65	4982.69	4803.94	6995.56	5184.4	4329.76	2288.94	6455.53	4315.27	5400.18	6655.2	5392.53	5745.17	6902.84	3726.41	4092.6	4011.97
ENSG00000147687	975.377	1105.79	1327.96	1576.18	1295.75	1072.5	1744.25	1052.51	2270.98	2181.74	1306.11	1248.35	1446.1	1517.42	2016.74	1302.57	1295.28	1579.91	1411.77	1057.98	1151.15	1233.53	1815.04	1218.72	1264.66	1043.81	870.588	1112.67	1692.1	1224.18	1217.62	1186.57	943.086	1019.49	1217.65	2088.43	1289.37	1223.34	497.497	1139.05	1346.1	1249.69	1447.87	1557.96	1147.16	1267.57	974.417	1394.81	868.643
ENSG00000147684	6257.09	4601.44	7193.8	7773.68	7968.08	5949.66	8135.56	6487.85	7797.75	15127.2	6814.34	7960.44	8569.38	7518.76	11188.4	6116.03	7246.17	6184.77	8813.64	5210.85	7132.31	7417.57	9731.08	5446.98	5362.9	5790.07	4303.9	6456.36	6121.93	5421.23	9092.21	6826.5	6735.43	7630.69	6349.71	8535.94	6755.96	10221.1	2662.47	7179.05	7016.84	7533.81	6001.68	8386.69	5090.95	8519.92	5120.06	6539.25	5268.94
ENSG00000170873	8677.58	2991.4	4288.8	1336.2	10206.4	4927.56	5814.02	3271.89	10112	8235.13	5021.55	4007.61	3894.95	18122.4	9184.48	5827.73	2831.24	13923.9	5739.91	3037.14	6589.86	7943.67	5186.55	5520.13	3795.75	6403.12	2826.16	9233.07	16039.6	21063	3379.79	6508.01	6870.09	2540.5	6977.94	4479.93	4725.03	10704.3	1558.48	3701.98	6778.27	5888.18	5223.41	5042.7	2901.8	9228.19	3165.35	6360.14	4556.32
ENSG00000180938	416.973	167.056	531.28	615.236	212.18	298.641	409.69	274.364	98.817	534.925	59.9751	353.744	207.715	49.3627	1447.67	318.262	305.951	971.733	710.711	1072.96	252.779	69.8513	431.019	84.242	346.424	87.0493	564.586	473.496	418.606	203.513	1275.15	123.416	282.826	290.262	356.984	561.614	469.476	686.786	180.688	168.545	461.222	535.911	292.401	113.947	432.784	47.0657	121.438	70.9353	303.392
ENSG00000104549	4727.51	2316.58	5901.72	5502.98	2706.72	5943.48	4979.18	3186.82	8516.87	5555.91	5516.65	15082.3	3711.49	10560	8892.63	4973.08	2603.23	8289.52	12133.6	6869.68	5569.11	3797.41	5554.64	4090.51	5913.16	8815.87	5696.85	4701.93	3852.72	2933.71	7369.81	4697.91	10222.8	9255.88	7946.97	13552.4	6363.9	8918.72	1808.85	5282.47	3680	4760.84	4300.35	6312.3	3657.19	5680.35	4296.81	4749.2	4872.07
ENSG00000164961	6257.06	5506.47	5546.82	7807.57	6721.17	6160.26	7870.62	11561.3	6542.29	12122.7	7603.36	5282.99	7213.38	11825.3	15259.1	8039.52	5774.72	9338.93	7562.65	5368.62	6455.63	8391.63	10502.6	5822.35	5849.96	7661.74	7882.02	6979.41	8343.17	5928.12	4332.98	10009.8	5009.15	5512.04	7005.87	12056.4	7192.59	6661.29	2341.27	6972.68	2641.45	5629.93	7634.55	8224.86	5269.1	7048.22	6869.79	8412	5217.75
ENSG00000156831	1596.68	1625.39	1989.87	1728.05	2330.3	2031.3	2919.13	2684.94	3275.02	2507.66	2130.1	2334.23	2126.1	3242.37	3151.99	2319.83	2169.41	2232.53	2579.72	1512.42	2207.9	2614.63	3788.58	2034.92	1894.03	2761.8	1841.46	2267.88	2471.54	1849.49	2027.25	2133.95	1710.35	2087.78	1798.12	2571.78	2244.5	3288.54	1072.95	1967.98	1778.72	1969.12	2017.19	2515.52	2114.87	2262.21	1820.94	2195.33	1471.32
ENSG00000173334	8603.92	3835.39	3700.35	5749.02	12142	7767.45	12858	16520.4	3855.76	6383.37	9635.15	8201.74	5054.85	5203.19	4956.19	5319.28	4743.37	3909.93	11991.1	3308.52	5611.56	4420.16	18649.5	3266.46	7206.71	6221.02	7222.15	2456.73	5576.59	5920.94	8635.76	4976.77	3474.3	8462.38	6783.73	6507.72	7267.05	12561.3	3390.02	6665.29	2686.91	4026.36	6498.36	2328.91	5525.86	6878.96	3357.17	3825.33	4178.86
ENSG00000168672	7752.48	9844.37	9437.27	8469.16	7780.7	9765.5	12568.5	10275.1	12227.7	10820.3	10841.6	9061.36	11512.9	8628.11	14211.4	13242.7	7023.42	10069.4	10035.3	6117.35	8966.21	8299.39	10055.5	8515.79	7641.25	7411.99	8771.59	5706.21	10313.2	8089.22	10826.8	11030.9	12460.7	11371.4	9356.7	10023.6	15502	9711.96	4505.39	8901.98	9537.22	10161.3	8892.68	8146.15	11569.1	9377.79	8632.87	8817.34	7714.9
ENSG00000212993	73.3127	77.4925	25.8452	19.5542	30.6239	20.0745	43.3073	29.0185	40.6158	80.6518	32.0872	28.1469	46.5292	14.4237	24.1834	13.1006	29.1605	15.1953	39.0716	5.18713	14.7762	11.4396	19.6746	17.8544	34.6846	11.1167	42.6854	11.1313	22.8641	81.611	29.3557	35.6786	339.057	15.5174	39.3534	17.5877	19.0315	14.5908	6.96136	20.7748	26.1756	17.5877	33.4018	41.7782	15.3806	23.663	10.9588	13.8455	35.6828
ENSG00000136997	6012.18	3945.49	3501.77	3324.49	2078.08	5258.62	3425.61	3461.19	6024.29	4185.19	3841.5	4313.04	4240.46	3094.51	2333.66	1972.75	6238.74	3086.77	5040.35	6350.37	5305.58	5679.61	3378.33	4636.09	3776.18	5059.58	7435.26	2294.94	5639.58	6285.93	5467.53	7601.64	3713.33	4128.28	8029.17	8836.77	4393.73	3439.53	5131.05	3043.79	5967.2	6886.53	3321.41	2760.81	3910.98	3233.27	2945.08	10035.3	5258.53
ENSG00000153310	9902.68	7819	7416.26	14921.9	12688.3	7230.14	10107.5	7573.38	11341.8	5303.48	7084.58	6559.01	6106.26	10714.5	6301.69	7071.03	6634.1	9036.81	9680.29	5714.81	7009.35	8265.64	9160.93	7027.51	4475.66	5929.18	5910.43	7018.02	5248.36	18024.3	8193.73	9530.76	4552.87	8850.58	8003.23	19891.9	11121.3	4490.03	2993.86	6861.18	7900.14	6995.26	6571.61	5544.6	7247.7	8528.22	7680.45	8949.9	3966.76
ENSG00000153317	5413.07	5087.61	3842.93	3845.6	4001.78	4044.73	3555.83	4304.92	2654.59	7839.97	6434.88	3382.37	6683.65	5128.23	5362.17	3635.26	4585.86	5416.98	4431.63	3352.18	4899.19	5006.94	4028.74	3701.8	3432.62	3447.4	2860.1	5697.64	6280.36	4301.43	4565.14	5399.16	2813.45	3910.73	3470.69	3089.48	4873.56	5799.21	2386.07	4255.86	3096.31	4084.19	5946.02	5396.8	6132.89	5145.16	4653.62	5049.81	2235.23
ENSG00000132294	18636.9	12527	8784.12	15787.6	19818	11051.6	13407.8	9547.77	11575.9	8822.62	20232.6	16670.1	12811.5	15625.2	17306.9	10429.2	14873.4	22504.6	9607.73	8706.63	11078.9	10342.5	18626.4	9907.99	29328.3	6141.48	15884.7	15371.3	8428.01	13173.4	14907.5	11093.6	9685.16	12226.2	10231.2	22542.3	9671.13	17209.8	8766.82	12505.3	7059.73	7722.56	9452.93	10876.9	8900.43	20700.9	13387.4	11176.8	7450.89
ENSG00000184156	3202.87	574.341	3362.38	208.799	427.699	524.432	390.106	665.539	406.812	636.552	485.224	321.553	451.46	555.453	397.515	464.292	266.141	336.595	421.617	540.074	860.589	421.158	495.978	527.189	1058.56	626.715	270.26	730.176	219.562	343.979	1234.69	282.045	525.569	1458.86	1038.89	541.682	250.329	777.513	469.114	292.445	507.363	519.985	121.998	305.818	823.699	371.862	419.99	451.616	381.477
ENSG00000129292	5240.16	5359.27	4573.28	7752.89	7341.54	6200.64	6879.12	4965	7009.53	2931.21	6491.51	5378.5	5506.67	5850.59	8681.39	5226.86	5921.01	6367.33	5665.54	4971.48	6091.42	4857.38	7987.12	3919.19	5035.49	6472.32	2840.28	5007.73	7889.19	7318.49	5124.07	4217.02	5014.31	6745.34	4471.82	10020.4	5950.88	5509.33	5272.81	5606.98	3248.21	4321.46	4837.93	4089.21	3997.92	3589.53	5864.46	10103.9	2842.19
ENSG00000042832	294.555	112.927	23.8287	132.879	81.5528	45.7366	49.7019	57.7245	77.5349	48.4738	144.231	63.5026	99.6819	53.3307	80.0379	55.6517	32.7752	57.5396	52.5125	36.9361	159.351	118.926	109.587	87.9246	131.264	55.1581	17.5601	50.1538	61.3287	57.6135	214.4	55.8213	45.1435	71.6442	76.0975	54.6312	38.8102	55.6355	117.063	54.6542	17.9456	63.4755	154.336	54.5262	75.5041	72.5602	303.667	147.694	91.9112
ENSG00000155926	800.406	555.637	636.429	589.887	513.129	454.918	552.693	437.232	482.538	735.698	762.222	527.564	417.468	288.585	522.649	553.969	547.282	625.268	712.148	697.331	451.728	730.142	586.928	543.383	824.839	442.121	601.068	532.229	757.903	957.949	500.065	821.279	480.143	584.42	725.397	713.237	734.023	463.718	602.32	471.748	570.501	614.801	837.541	664.066	444.373	703.261	598.819	450.502	584.054
ENSG00000104415	588.699	582.388	465.229	704.898	558.345	695.079	218.708	511.429	403.072	401.393	803.098	430.337	286.771	780.219	483.096	603.118	397.87	418.153	377.607	466.383	504.751	481.697	552.147	353.299	688.632	607.83	729.976	541.759	712.339	254.295	246.855	718.354	384.02	366.221	665.936	391.834	434.422	735.215	455.981	412.515	326.873	469.231	453.511	523.418	717.297	565.528	446.71	438.647	610.666
ENSG00000104419	5372.38	8892.21	9584.95	5823.46	13692.4	9427.53	13949.7	9404.53	8948.16	5332.63	18401.7	7625.1	32941	3510.74	3461.78	11928.9	16168.4	6902.16	18064.3	10180.8	11088	46043.8	6326.44	19342.3	12534.7	11128.8	12016.3	12634.6	6835.36	5956.88	23175.1	25837.3	13449	19069.9	6160.57	14751.1	4093.79	7419.05	8495.98	7452.86	10646.8	3923.17	4447.16	21168.7	61646	24841.3	16498.1	24244.1	4016.29
ENSG00000008513	5553.39	5169.34	5378.22	25640.9	27830.4	7567.92	5008.95	8408.42	13813.5	5429.61	18539.6	13169.1	7817.23	24151.6	3690.7	7424.95	19882.7	8152.05	9107.28	7436.44	6429.15	6569.42	16426.5	4767.88	5389.62	38658.1	17770.1	5834.85	2607.03	33132.7	6039.59	7396.32	4413.68	7556.58	11035.2	5105.25	7696.35	13620.2	7815.81	8069.57	2398.05	12648.5	10857.5	2283.1	5836.76	16744	13070.2	8712.28	17312.2
ENSG00000066827	1599.66	1480.09	1204.7	1812.77	1566.13	1234.44	1643.83	1069.06	1291.48	947.779	1345.59	1246.49	1980.6	1403.91	1622.96	1230.5	1064.88	1199.4	1071.42	1240.11	1462.03	1204.22	1337.43	1326.01	1137.39	1050.43	1048.69	1071.21	1162.32	1430.84	1048.25	1179.45	1581.59	998.517	1221.48	1033.49	1029.34	1309.51	646.408	1407.35	749.6	1036.82	1363.55	1129.44	1261.89	1434.02	1365.1	1397.8	801.523
ENSG00000131773	688.456	761.878	799.439	444.72	298.045	250.836	275.122	533.83	902.093	541.329	584.877	1614.16	484.69	245.18	731.252	489.709	196.41	463.403	555.598	281.694	403.953	336.298	485.125	473.16	968.325	333.398	98.3389	356.425	327.79	782.72	739.449	352.917	428.718	578.024	787.908	873.264	868.023	372.729	530.942	452.219	226.795	883.595	313.881	510.021	618.559	323.876	761.319	663.224	599.154
ENSG00000169436	431.103	330.793	387.956	249.032	641.782	128.823	141.64	286.273	38.3162	147.246	754.794	212.07	440.651	300.489	316.958	57.6461	94.2019	253.127	208.035	137.039	122.384	250.126	306.666	123.939	527.031	288.26	325.462	284.137	446.906	334.75	55.9867	37.0625	259.212	137.53	342.372	121.442	374.621	498.679	180.025	359.417	213.948	243.854	198.712	82.823	169.007	236.143	85.6577	805.804	190.574
ENSG00000167632	3840.88	4973.25	5127.41	7115.13	5800.66	4748.83	7035.18	5125.89	5293.92	5020.64	6216.9	6809.87	5135.06	3582.66	8302.11	4697.85	6116.64	6643.62	6821.13	6097.31	5083.3	5798.71	7283.64	4842.43	4052.86	4956.52	3437	4773.3	6364.33	5268.55	4487.52	5887.77	8114.65	4218.28	3987.06	3021.39	4465.99	4191.87	5103.62	5844.15	2706.17	7302.03	4983.85	3842.13	5764.05	3534.74	5312.62	3580.95	3179.19
ENSG00000104472	1862.27	3223.17	2816.18	3188.22	3086.62	2680.82	3604.98	2374.33	3719.82	2455.27	2820.33	2659.6	3371.4	2995.48	3343.58	2795.1	2816.11	3100.91	3174.33	2810.95	2531.79	2747.22	4227.76	2769.62	2647.05	3170.63	2487.31	2625.22	3290.24	2967.96	2732.43	2937.51	2216.66	3251.36	2192	2091.25	2781.5	3185.31	4051.94	2877.42	1579.51	2441.05	2251.13	2089.37	2841.57	2317.63	3632.1	2664.94	2465.63
ENSG00000123908	1361.87	2984.22	3086.76	3368.2	3535.46	3081.28	4231.21	3604.3	3770.84	1885.87	2439.66	2802.78	3171.54	3755.76	5005.13	3080.2	4355.22	3388.6	4568.31	3134.77	3558.64	3145.57	3509.63	2118.92	1933.81	2496.82	2887.42	2259.92	3436.99	3530.47	2643.76	2750.72	3944.93	3476.67	2361.47	1514.22	2895.62	3838.1	4506.76	3323.69	2118.39	2812.21	1973.31	3035.04	3652.89	2476.73	3059.38	4499.6	2246.67
ENSG00000169398	12712	13897.8	13395.2	18280.2	17880.4	11811.2	15531.7	12128.6	18685.5	7568.93	11389.1	15871.2	11001	13662	17392.9	13494.3	16816.6	24152.7	18686.3	10155.6	13844	11288.8	19442.7	11780.3	14641.2	16170	9369.85	14219.5	14808.8	14317.5	14504.4	15471.6	19074	13032.6	14747.9	7937.84	12064.2	11030.5	23294	15394.3	8288.55	13260.9	11671.9	11296.7	15586.4	9741.24	20053.3	16508.3	8869.02
ENSG00000105339	1007.63	688.782	596.97	1066.55	746.966	724.349	1228.79	756.628	849.233	464.522	949.852	499.835	812.669	548.169	428.889	465.524	480.338	1475.79	1216.11	435.927	704.035	870.243	892.505	497.293	579.276	920.123	335.468	708.883	844.014	586.63	375.725	776.403	690.047	704.044	713.871	706.023	716.387	381.723	1010.08	711.048	882.74	471.811	510.452	348.581	2252.75	618.664	537.188	775.727	486.529
ENSG00000022567	731.801	645.993	853.811	1544.71	1996.22	951.282	1403.29	631.618	1422.01	614.059	1046.09	752.066	956.978	1048.98	862.464	757.203	792.726	1077.14	711.647	705.615	1036.74	763.748	1262.11	491.585	1562.45	869.254	1245.44	639.209	1349.34	1345.49	1383.66	911.414	897.095	1501.26	968.468	615.528	1029.85	506.033	324.553	856.324	695.584	955.08	774.176	434.157	926.319	556.145	732.724	612.7	576.205
ENSG00000204882	5.62515	3.41587	5.35286	5.91463	12.5634	5.53693	8.93781	4.3725	4.15797	10.1362	12.8282	5.01842	6.24455	5.72998	13.9145	10.6858	18.6078	7.55975	9.0788	10.8915	5.12326	2.82465	4.27795	6.7603	10.3676	15.3338	9.69321	8.7649	3.12953	7.83162	19.8379	5.58587	10.4863	8.92626	14.4828	9.23756	9.70474	10.6418	4.01872	12.8815	10.4055	3.13079	9.93525	7.89648	18.3805	5.23308	6.90911	8.15105	6.89289
ENSG00000184489	1659.05	708.137	1113.06	1848	1847.31	708.11	2047.94	642.129	898.614	653.391	1338	1747.47	697.484	919.057	1729.71	1006.41	965.66	2944.26	2106.52	1065.21	821.82	1242.23	1273.56	846.562	903.042	1536.22	1081.92	522.54	1500.86	814.627	1627.18	581.622	984.014	1356.11	1122.02	1175.11	882.02	2230.36	1252.12	1063.03	1107.31	1143.35	534.488	705.685	1280.61	1214.3	1324.86	1492.91	592.109
ENSG00000171045	1090.59	1552.77	1347.6	1815.76	1700.11	1273.93	1626.05	1290.49	1371.27	940.376	1315.39	1456.17	1482.54	1189.67	2033.12	1168.56	1457	1706.36	1504.07	736.089	1293.61	1356.72	1394.49	1002.73	983.456	1528.67	951.401	1367.24	1391.76	1407.71	1065.92	1150.56	1476.59	1080.97	1302.4	673.008	1318.09	2025.82	1947.29	1472.15	1157.81	2307.3	1185.87	1064.31	902.741	967.078	1317.45	1122.16	803.831
ENSG00000198576	141.684	142.544	32.7085	403.764	103.78	120.075	39.3205	174.823	1030.44	81.7474	101.259	85.1554	875.668	14.9127	163.857	93.8522	85.4876	81.1574	53.3988	342.861	123.069	16.7079	19.1371	259.958	7.54913	272.504	564.794	441.291	55.3082	938.74	13.586	614.701	527.864	440.974	28.7868	25.3535	6.90245	67.2566	46.9881	66.339	1339.39	671.893	200.418	637.048	297.839	95.0588	83.4438	76.6421	268.498
ENSG00000234616	789.313	868.574	872.78	1806.27	1471.19	1086.02	1296.02	1325.76	915.669	1018.23	1295.02	1473.59	1057.3	1071.49	1967.11	1218.05	1881.94	1389.94	1316.02	673.089	1442.81	1173.43	1217.26	848.674	1079.84	1104.55	807.178	663.564	1266.31	1305.88	680.01	824.272	1058.25	978.156	1160.65	541.345	1064.24	2118.65	2307.48	840.51	842.817	1852.71	712.28	897.937	987.522	661.068	956.561	1170	793.284
ENSG00000160886	71.5699	68.709	190.178	237.515	1011.3	216.612	231.87	997.944	16.6028	350.904	93.0944	7.12671	62.3523	26.8511	22.3582	166.808	17.7452	94.7451	243.205	4.93227	163.513	32.1847	2527.62	1723.89	108.368	462.136	277.529	24.0907	338.672	26.1647	38.7185	467.794	299.965	2015.92	28.8966	12.7807	234.5	40.2127	8.10091	117.034	244.513	16.4427	467.117	6.9993	29.4903	642.004	346.595	317.066	377.644
ENSG00000130193	3791.65	5448.32	4064.37	5740.63	4458.85	4555.65	6784.68	4362.91	3030.39	3853.21	4129.84	4653.43	4813.24	2121.63	5448.91	4681.09	4298.41	5586.63	4563.87	2808.91	4216.5	5752.1	6595.14	4152.68	5336.23	3801.1	2815.36	4134.79	3572.8	3818.53	4889.01	3887.06	8425.77	4594.5	5388.54	2733.58	4320.71	2691.31	6714.65	4102.73	3210.57	4970.66	3153.15	2858.63	2682.07	2504.86	5846.98	2947.82	3071.93
ENSG00000180155	60.7037	875.723	300.543	458.114	2384.5	403.722	196.698	354.646	586.355	299.989	890.725	1212.57	2315.13	199.268	2235.54	634.722	582.456	397.887	3087.2	219.751	658.254	693.209	343.981	651.727	606.438	427.989	449.856	426.107	485.185	240.025	20.2353	2128.33	1001.37	853.449	289.717	480.764	1035.23	110.779	1548.32	427.349	681.014	1767.84	251.143	2606.96	529.124	230.394	424.697	685.282	681.764
ENSG00000160932	24543.5	10432.4	15814.5	15671.2	14503.5	10858.8	5099.71	19082.9	29509.4	23175.9	21377.8	18496.9	6823.95	5198.09	20061.8	15552.2	13630.5	16854.5	19536.9	7204.95	12030.4	11260.9	23366.9	20594	23051.1	27964.5	8619.08	27342.1	19145.3	20104.2	17402.3	14619.6	25294.4	17505.5	20049.3	17100.5	23778	12135.2	23051.9	13670.4	19199.5	33557.1	12994.5	10567.1	8574.86	11505.4	19094.9	15577.7	14566.6
ENSG00000176956	43.4489	57.9316	106.003	147.756	352.751	65.3158	59.5874	329.154	33.2742	46.7957	96.0979	22.5564	96.6174	10.0331	203.479	610.962	104.154	146.393	69.8547	19.0459	18.8064	13.5951	254.629	14.0993	119.521	211.273	212.416	81.8587	91.3787	49.4666	72.2351	24.1316	51.4732	51.3101	220.035	51.573	120.218	123.934	171.618	33.197	141.891	132.598	10.2922	27.0217	91.953	36.3556	48.3601	110.345	179.545
ENSG00000181638	768.878	1035.28	846.276	1093.14	891.492	890.896	1141.72	1094.91	901.074	393.861	634.291	1794.11	892.504	666.858	1085.71	789.844	865.357	870.077	1028.03	500.121	824.631	923.825	1290.32	775.879	935.7	845.353	870.919	689.031	1189.32	1011.34	971.418	873.381	604.741	714.364	1104.35	410.164	1213.06	1695.44	1787.92	909.817	445.958	1104.99	757.165	538.854	923.256	480.467	773.267	840.594	650.03
ENSG00000250571	574.806	1024.5	938.749	2005.01	1357.22	916.931	1721.09	749.864	1094.61	766.692	1209.52	1096.23	1369.7	1004.35	1803.97	1129.72	1342.32	983.352	1217.14	630.203	1135.85	1416.9	1341.1	936.779	1006.29	1055.35	1060.47	897.185	767.563	879.597	1004.93	1209.23	1348.33	1059.02	994.4	613.221	1356.94	2071.7	1607.3	1105.71	754.604	1275.26	983.641	748.734	1040.35	979.368	1373.44	1328.55	714.229
ENSG00000185730	572.542	873.115	926.189	1213.93	906.681	961.101	957.76	807.939	753.512	682.106	1043.21	1179.85	769.452	609.059	1046.73	816.843	868.668	1119.56	1082.51	589.107	729.041	756.912	1027.79	723.909	857.123	761.136	755.147	907.613	951.043	1098.29	1137.7	937.67	856.394	811.381	690.526	530.11	863.406	1127.39	1554.65	826.521	507.312	1181.53	800.239	902.363	905.294	454.784	839.637	844.546	610.987
ENSG00000184428	1188.69	1552.72	2019.32	1723.93	2206.6	2146.73	2062.54	1512.99	1806.54	1093.71	2477.69	2138.61	1677.02	2116.91	2687.57	1353.42	1704.74	1949.03	2156.78	692.826	1583.58	1545	2245.75	1819.29	1208.96	1819.85	1120.67	1609.4	2443.63	1992.09	1581.79	1074.87	2434.51	2023.27	1342.55	995.879	1490.57	1846.16	3893.22	1747.7	1016.88	1334.26	1559.96	1751.02	970.835	1133.87	2458.58	2137.08	1239.51
ENSG00000158106	2529.25	4016.84	2738.15	5833.07	7178.18	2901.49	4386.49	2360.86	3222.16	2359.94	3090.35	2294.58	3238.63	3391.28	4985.06	3260.53	4517.46	3691.33	3263.13	1673.5	3069.12	3086.72	5020.18	2541.7	3626.41	3093.07	1431.95	2277.24	4870.09	2113.88	3267.17	3136.69	5964.58	4310.56	2709.12	1601.08	3180.21	6016.53	3865.77	2799.06	1311.47	2966.47	3937.33	2385.5	5285.75	1988.63	4224.24	2790.59	2137.59
ENSG00000014164	1299.81	1984.87	1540.07	3181.17	2125.52	2113.77	3212.49	1536.01	1483.63	1257.9	1551.1	2244.47	1810.37	2100.61	2190.41	1700.92	2250.66	2262.2	2119.78	1767.08	1943.92	2148.96	2827.54	2077.92	1336.12	2540.97	1526.95	1515.25	2051.56	1781.59	1844.96	2352.81	1734.99	2246.99	1848.55	933.992	1675.83	4854.82	2448.04	2013.67	844.087	2075.52	1889.04	1196.37	2571.66	1317.34	2289.85	1683.59	1349.38
ENSG00000104518	5507.29	5137.31	8303.9	4947.23	13534	6422.09	5557.76	5136.13	4678.06	4675.37	5999.93	7255.65	8341.6	8899.97	13068.5	6078.23	6823.1	4529.6	5592.13	4091.92	6343.35	3655.06	6107.17	4991.01	5216.68	2648.13	6003.14	5976.84	8474.66	4782.57	5435.25	5107.57	5885.06	5729.62	5982.97	4247.27	5953.39	5092.2	9144.78	5498.52	3546.99	4435.49	6596.66	2989.02	10341.5	4989.21	6125.44	3914.96	4025.6
ENSG00000204839	821.576	954.246	807.116	2658.86	1421.3	498.47	1731.83	587.675	2018.97	403.168	816.106	1941.8	553.781	1808.28	821.967	920.987	580.05	661.031	626	485.634	732.147	1543.19	1952.11	484.973	1844.95	589.801	1030.06	677.816	698.637	1350.48	1566.8	426.093	4884.55	1665.78	1046.27	523.093	733.456	575.46	933.77	829.497	171.209	1266.45	1036.73	253.342	992.939	598.122	1400.67	717.186	990.981
ENSG00000147813	3878.92	4245.64	4308.68	7800.93	2311.6	2459.97	8503.42	2448.36	3425.36	3217.49	4065.69	7156.03	4915.88	4820.7	4978.81	2154.76	4403.87	4029.95	2570.51	680.897	2333.7	3570.07	2990.9	3358.81	3676.03	4130.35	1771.24	3478.46	6167.83	3847.88	3274.3	1094.46	1177.79	3952.54	4419.64	2851.75	2496.12	4470.32	3969.18	3692.11	1725.17	1423.06	2021.03	994.039	2524.72	2647.17	3862.03	3505.69	2360.14
ENSG00000104529	8300.54	10604.4	15387.7	15196.9	14499.8	10837.5	11314.5	11671.3	7585.51	6613.57	13007.1	18054.7	13076.6	13571	19995.4	8386.93	11979	10932.5	16399.8	7391.69	10085.6	12241.9	15310.4	10496.9	12181.8	14555.6	8017	6038.25	12259.1	12432.8	8321.18	9884.43	12890.9	14315.1	8565.06	9375.6	9823.66	8830.57	18385.9	11628.6	7619.75	10767.6	8960.13	10801.5	7117.15	9309.58	12504.1	16810.8	8471.1
ENSG00000179886	1049.19	1400.33	1551.28	1668.78	1262.32	1427.4	1306.25	1357.96	1225.03	919.14	1262.54	2185.84	896.297	1176.09	1616.17	1215.77	1405.09	1843.61	1988.87	1126.16	1171.95	1168.9	1774.56	1176.11	1327.32	1977.55	1094.05	1115.65	1022.63	1152.42	1506.66	1459.26	1290.27	1048.72	1294.88	983.858	1494.79	1567.06	1471.41	1175.58	947.299	1332.15	1442.79	1138.61	1153.15	994.843	1261.91	1404.28	896.61
ENSG00000104524	2503.46	3520.3	3322.91	4031.83	2447	2260.73	3218.67	3164.59	3179.54	1901.69	2987.17	4526.04	2677.39	2211.17	4270.34	2235.12	3280.24	3065.51	3571.86	2167.5	2636.76	2420.45	3616.85	2474.13	2383.49	2837.8	2330.94	2965.58	3803.34	2997.46	3232.99	2996.25	2378.17	2940.15	2791.39	2461.54	3087.1	3280.01	4689.46	3150.01	1449.76	2938.33	2811.43	2300.1	2288.41	1708.76	3030.76	2792.37	1613.4
ENSG00000104522	4396.68	5844.9	9845.69	8542.58	10513.6	6463.77	8677.88	7146.8	5541.76	4350.03	13650.9	9742.61	9317.24	9226.68	10954.9	6239.03	8593.81	6223.73	6535.02	4547.39	6226.67	5114.12	8914.87	6429.79	6970.82	10432.9	6002.36	7642.76	9208.47	7667.33	9120.88	6517.46	9294.91	7561.03	6303.42	4661.22	6565.95	9428.12	9224.74	7657.27	3699.08	6730.67	8685.79	4952.69	5342.66	4281.6	7620.32	5611.71	4742.4
ENSG00000183309	3294.68	4409.54	4412.31	6190.27	4584.07	4195.07	4821.28	3734.77	3470.28	3022.75	4625.35	5317.55	3629.9	4339.64	5772.42	3716.47	3747.28	4587.21	5360.74	3279.54	4188.6	4378.58	6621.82	3832.85	3758.77	5267.49	3151.75	3702.14	5784.38	5205.22	3332.41	4290.9	3971.93	4063.52	3715.97	2778.13	3999.28	4447.39	4799.1	3870.47	2329.47	3366.3	3821.37	3072.8	2784.29	3076.46	3272.57	3913.46	3006.61
ENSG00000181135	849.722	1346.8	903.025	2093.61	1363.84	915.167	1264.88	1035.97	1015.28	843.143	903.533	1456.98	949.056	851.142	1190.54	1028.58	1094.87	1001.63	1155.86	570.878	879.131	1030.81	1143.1	863.404	813.036	1065.83	688.232	1134.76	1567.6	1144.14	790.19	871.417	926.383	869.809	874.467	448.202	722.56	1185.35	1484.95	946.57	527.319	1219.47	852.812	786.843	950.346	560.495	1100.22	1045.64	511.376
ENSG00000180921	8416.92	14997.4	9674.14	11181.5	12124.8	11800.1	14631.6	14107.8	12044.1	7626.52	11515.2	15819.1	9085.52	12762.2	15510.4	8880.99	11933.3	11769.2	13344.2	10135.9	11477.9	9264.5	16482.4	9583.21	10836.4	10360.6	12614.7	8711.14	13738.6	14336.7	13195.4	11850.4	9656.51	12800.7	11720.8	7451.43	12083.3	19027.3	20280.4	13299.2	4872.71	12795.7	9973.15	9549.74	8924.4	7005.18	9487.85	13322.5	6770.55
ENSG00000203499	3868.95	5328.16	3713.54	3512.03	4857.29	3020.39	3699.63	2692.3	3457.74	3268.8	3223.59	4117.57	3590.11	5488.86	6526.24	1406.26	6143.6	3258.35	3475.62	2445.03	3335.25	3360.69	5488.38	2321.41	4181.33	3201.28	2738.51	2450.92	5026.96	3499.6	4814.33	2956.09	5326.54	3988.6	3088.49	2334.6	3341.34	2938.05	5263.5	2992.86	1299.98	2795.33	3861.8	4165.19	1573.19	1710.68	1993.46	4421.54	1743.12
ENSG00000180900	5428.79	5217.73	4100.2	9916.45	6564.61	7538.29	8732.56	5991.04	3923.98	3272.68	6702.7	7660.93	6064.59	7025.21	10170.6	7337.28	8182.84	7802.49	9451.94	3737.5	5472.35	6461.49	11775.9	5451.33	7425.86	7139.81	5938.79	4024.97	8910.6	5363.33	5727.92	7736.44	10038.2	7798.23	6964.76	4042.04	6670.25	12192.7	9092.37	5560.48	3998.25	6890.74	7410.51	4574.02	5335.97	3734.21	9721.38	7299.89	4519.21
ENSG00000179950	12225.6	14141.6	14025.7	17347.6	18890.8	12918.9	13477.5	12663.9	11172	9151.12	16225.3	13752.4	15012.7	20560.9	21213.7	14494.1	19292.7	17046.9	16087.7	9238.66	13565.8	10490.9	20616	13380.2	13771.6	14253.1	10424.9	11895.9	16562.3	13187.7	10978.1	11017.4	14584.6	16121.1	12187.7	9290.98	12335.8	14255.3	17079.8	15225.6	6621.89	14161.8	12491.1	10863.6	10636.9	9508.2	14795.7	11820.2	8164.3
ENSG00000185189	3021.87	3345.46	2788.44	4268.33	3692.97	2428.41	3374.71	2345.43	3780.33	1612.83	3564.97	3382.14	4366.16	3220.58	3205.38	3268.51	1318.79	5134.86	3801.64	2016.58	2846.76	2715.82	3816.74	3423.63	3070.41	2663.22	2940.39	4536.8	3962.05	3040.65	2155.69	3275.88	3227.5	5338.48	2546.37	2702.92	3651.52	4165.86	2438.59	2210.78	1973.49	2598.38	3023.32	2981.4	2651.37	2115.05	4810.04	3076.58	1379.6
ENSG00000178209	18513.3	27819.5	31015.2	36144.7	36878.1	30497.1	27280.5	30979.2	23293.6	15608.5	25392.7	46433.5	39645.7	37669.8	37629.7	33813.5	34161.8	32784.3	41810.9	24387.7	28366.6	28080.2	46873.4	28790.9	28379.7	44856.7	26670.6	24022.4	41755.9	44437.2	31008	26270.2	32262.8	51965.8	32786.2	18241.8	29136	58850	40351.3	30801.3	21569.8	29013.8	31123.2	26821.7	33557.3	19064.3	31517.1	43354.2	25851.1
ENSG00000178685	6596.26	4564.81	4180.16	7883.1	7398.32	5108.93	3015.73	3383.39	3438.69	2262.09	6067.77	6081.3	2446.43	4589.24	5501.46	4977.63	8224.62	5689.31	5148.8	2316.92	3702.01	2919.38	4037.39	4448.85	4837.5	4938.31	3949.74	3541.62	7198.83	4861.14	2780.72	4462.23	1427.1	6578.93	4861.48	5387.83	4775.2	5436.97	4085.01	3852.71	2932.26	3312.83	5228.64	3204.91	5370.05	3100.49	3572.94	4289.91	3090.08
ENSG00000178719	18881.7	24582	22425.1	28662.4	24109.1	22641.8	30419.6	25742.2	20263.7	21220.7	21144.8	21764.7	22553.8	36664.1	25798.2	23163.5	23847.3	28287.9	21326.3	24409.6	22209.2	28485.9	29884.6	23603.6	21415.7	22022.4	19778.3	22287.8	29585.8	17509	19476.9	21022.4	23744.7	26362.3	22729	22532.9	21669.1	18273.8	29717	26047.5	14938.1	25578	22209.9	19638.4	27867.2	19668	21492.2	24193.9	22631.1
ENSG00000186583	4.09073	8.00439	15.1707	12.9718	13.4129	15.4119	9.52912	14.6365	5.12625	6.03496	10.9364	5.70726	8.988	7.66876	9.90732	20.6902	12.5241	4.49321	6.0776	3.55196	13.0075	18.7516	9.79527	9.1631	6.16624	9.35514	5.81019	7.7177	5.89124	6.69604	19.5078	8.91869	9.50716	6.53175	6.25114	10.1595	10.8714	20.0781	9.44998	9.32476	3.89402	6.8135	24.1157	13.0745	21.1151	10.5769	8.69701	9.09257	9.87504
ENSG00000178814	58.2868	1512.61	1158.61	1663.71	4681.59	1643.42	1697.03	1840.26	3807.18	1038.66	4281.09	1946.05	666.272	5323.83	2124.23	1799.35	1204.59	1669.18	1412.82	937.024	1119.56	3347.34	1705.96	1060.24	657.176	1264.94	2963.63	1296.43	1342.27	3643.26	44.5007	2064.8	1200.32	3048.39	863.751	1527.62	1639.62	3887.28	1184.18	1545.35	781.507	1822.31	1598.71	2016.87	2106.15	882.664	1114.18	1762.26	1790.19
ENSG00000178896	2300.66	2055.28	2947.24	3145.01	2448.5	2736.82	2576.43	2316.74	2366.42	1895.63	2566.35	2658.44	2505.65	3186.05	3183.09	2591.06	3378.45	2589.21	2533.49	1698.15	2626.23	2667.21	3455.68	2517.84	2193.54	2938.93	1601	2048.78	2418.39	2258.4	2562.59	2402.11	2625.6	2823.61	2510	1900.94	2181.04	2549.28	3225.87	2654.52	1656.16	2793.51	2116.9	2273.2	3192.88	1807.51	2634.91	2797.76	2007.14
ENSG00000197858	10472.8	10384.6	10919	15015.3	12555.3	10209.2	8935.77	10950.7	12374.2	6779.11	10501.8	11454.9	12867.9	9264.81	13566.4	10519.4	12615.4	8629.66	10718.7	6220.59	12418.7	11090.7	13868.9	10444.5	8364.56	10916.1	8197.19	7726.11	16719.7	11109.9	9653.03	10769.5	12454.5	9607.74	10539.4	9302.72	12332.1	15505.7	11566.1	12885.4	5053.53	8656.78	9664.02	7381.6	14350.6	11364.8	11728.3	14356.5	7466.16
ENSG00000179091	10229	10691.2	8954.26	14669.6	14912.9	8633.07	11065.3	11189.3	10520.6	8803.48	10574.6	10942.9	7936.41	16569.7	13947.9	8743.73	13963.6	10040	11381.5	7632.48	9674.95	10353	11752.2	10426	11524	11395.4	6583.97	11088.3	9101.83	10188.5	9989.1	9679.57	11999.7	11545	9575.61	7727.67	9536.72	9036.63	15710.2	10366.2	5882.33	9814.52	7139.53	7265.85	8106.96	8071.23	8863.31	11473.7	6803.09
ENSG00000179526	3250.5	6114.93	5469.44	8812.45	6060.89	5851.84	6585.06	6728.75	4283.12	4848.34	5117.86	5505.76	5361.09	5882.46	7720.31	5841.55	6164.11	5255.99	7674.67	5018.82	6142.71	6664.98	7740.47	6300.76	6432.19	8543.81	4489.24	5750.33	7856.08	6796.51	5643.27	6615.24	7035.48	4619.93	5611.62	3765.03	5133.39	5948.46	7341.73	6509.89	3296.11	4919.52	5541.66	4058.64	7185.78	4116.21	7201.08	5785.99	4324.41
ENSG00000179632	8927.48	11041	12634.6	12917.4	11966.2	9610.4	9428.22	10015.9	8913.26	8269.66	10728.8	12432.5	7972.68	11053.1	14403.3	10455.1	9478.81	10516.6	14134.8	5945.71	9479.92	8334.43	11666.5	9660.04	8690.52	9701.48	7938.75	9279.21	11772	10417.6	9950.23	8415.39	12890.1	10212.7	9066.37	6963.93	8160.27	11093.4	13179.9	11175	6163.06	9776.1	7588.48	7984.36	11996	6728.89	10657	9613.16	6136.12
ENSG00000179698	702.307	91.9256	146.515	73.8878	308.684	125.553	54.3191	74.6697	100.47	38.1481	252.654	68.1684	121.1	78.4176	182.104	129.921	133.061	98.4993	75.1302	11.6796	85.2003	452.736	46.5074	91.3521	83.4126	64.3634	34.0523	570.019	111.064	105.947	51.3733	665.972	61.1289	101.911	457.934	38.222	36.255	202.479	60.7268	107.435	12.9542	47.678	60.1495	56.509	124.562	64.1208	281.37	117.398	50.2519
ENSG00000235173	3811.24	4808.12	5082	6041.55	6069.28	4297.62	5081.68	3993.95	4456.8	3309.17	5127.21	5466.87	4685.18	4380.75	5779.49	4342.58	4352.02	3622.66	5013.05	4616.11	4482.68	4947.46	5780.11	4249.77	3912.84	4686.49	2894.41	4646.78	6451.82	3498.17	5052.32	3958.63	6617.87	5330.96	4190.62	2625.76	5820.92	4339.01	5906.12	4721.47	2663.55	4198.25	4675.75	3429.18	6817.69	2879.39	6041.13	4717.2	2833.12
ENSG00000179832	1963.27	3244.94	2692.61	3627.23	3671.99	2475.11	3985.84	2458.3	2013.26	1461.66	3563.13	2459.74	3699.18	5867.24	4162.71	3446.85	3803.45	4191.61	3061.47	1562.63	2860.5	2491.02	4217.96	2421.06	2125.32	2684.3	1848.82	2272.93	3111.87	2855.82	1806.58	2567.14	3006.99	3475.01	2806.34	2225.3	2265.25	3647.07	4904.19	2787.38	983.003	3103.02	2716.12	2075.93	4981.95	2034.92	3055.63	3266.71	2698.8
ENSG00000261236	2213	2841.03	2804.14	3967.62	2261.32	3118.66	3735.8	4005.61	3175.83	1903.56	3749.35	3709.13	2769.79	3748.28	3459.59	3022.77	3756.43	2843.64	3787.97	2784.12	2995.4	3168.59	4618.11	3317.54	2221.11	3554.85	2128.01	2610.08	4177.91	2461.91	2963.11	3304.38	4467.68	3356.53	2582.14	1853.38	2781.15	4232.51	4701.38	2466.38	1936.33	3140.86	2967.22	2975.48	4723.19	1975.43	3533.36	3553.77	1915.63
ENSG00000260428	74.8243	120.509	18.1089	311.76	85.8804	102.39	295.974	262.788	161.229	66.2026	262.885	138.327	204.882	74.4334	197.711	302.091	207.218	261.267	69.8571	124.76	323.912	49.6385	134.478	44.1994	520.966	189.069	261.559	36.2816	143.819	205.177	334.104	175.891	154.287	341.912	119.163	66.9112	184.128	224.108	281.156	111.52	109.259	215.814	231.453	143.611	147.774	309.473	161.372	161.065	103.767
ENSG00000185122	4321.09	6154.47	5639.79	7848.79	6864.48	5967.44	7068.77	6588.38	4679.19	3441.46	5632.59	7700.44	6997.64	7071.18	8413.33	5823.82	7290.79	5927.73	6426.84	4279.9	5886.9	5519.55	7967.64	5959.06	5738.19	7427.65	4781.69	5604.1	9142.5	6338.09	5412.57	6584.34	8144.13	6256.32	5184.41	3437.46	5143.45	7338.72	8854.45	6364.58	4667.32	6830.21	5068.19	4819.37	9134.23	4163.58	7522.54	6609.37	4449.08
ENSG00000185000	3162.6	4970.29	5266.6	6948.75	3786.68	3570.79	4361.72	3743.45	3870.01	3712.98	6123.47	3579.31	4003.36	5537.25	5271.58	3202.99	2838.53	2445.5	3317.17	3285.13	5760.89	4332.13	6195.42	5039.79	3093.76	3542.83	2858.46	4367.38	10746.3	3402.05	4031.74	4107.65	8224.98	3776.7	3274.94	1958.36	3262.08	5581.72	4200.39	5694.83	2489.28	4113.56	3258.15	2867.65	4730.87	3473.77	4565.35	4859.58	2915.16
ENSG00000185803	4905.02	7130.27	5323.89	7971.94	6292.21	4897.99	5403.95	5300.76	6023.58	4395.98	5628.18	6956.55	4753.78	7327.88	7303.43	5110.54	5270.53	6431.63	6339.61	4731.89	6377.84	5087.97	7518.51	4981.13	4226.17	5233.41	3115.65	5111.77	5868.75	4915.74	4458.05	4641.95	5809.26	6673.6	4511.92	3622.49	5125.7	7552.81	7792.58	5588.7	3042.68	5699.82	4693.69	4234.25	9689.6	3704.58	5240.58	4004.18	3689.74
ENSG00000182325	2331.11	2589.32	3349.51	3482.23	4588.55	2416.94	2784.84	2600.66	2462.9	2028.16	3551.51	2663.32	2962.6	3555.89	4042.41	2665.54	3765.8	2181.77	2872.04	2700.35	3216.71	2456.42	4218.5	2675.53	2506.75	3027.5	1862.05	2499.43	3848.68	1930.22	2975.47	2236.09	3076.22	3371.91	2892.26	1997.27	2802.9	3389.24	2695.5	2980.49	2328.12	2076.3	2175.87	2187.83	5249.95	1977.54	3415.81	3139.03	1588.74
ENSG00000173137	593.909	568.492	701.05	848.272	979.919	545.949	559.391	455.084	489.699	262.664	849.191	815.542	603.828	823.74	915.962	547.587	732.743	661.342	654.206	432.456	484.311	772.235	581.025	522.891	528.989	666.829	343.408	484.751	1091.64	572.44	522.674	616.764	428.636	896.489	546.571	374.864	622.93	919.84	782.602	569.011	393.533	581.362	543.204	481.203	1101.97	477.818	695.877	831.252	391.508
ENSG00000071894	6299.78	6923.39	8500.42	8801.99	9370.01	7457.13	7484.44	8769.06	4697.86	4785.48	6694.03	7413.28	6734.47	9410.32	11656.4	8053.79	9244.21	6976.84	10540.8	4304.39	6434.27	6346.87	10343.5	5995.71	5248.08	8565.24	4514.77	6723.58	9507.13	4547.81	5505.19	7272.72	8695.8	5801.85	7120.64	2713.5	7280.85	14024.8	8318.28	10067	3446.45	6904.76	4876.24	6661.75	11924.6	3741.52	9378.36	9544.64	5406.41
ENSG00000147804	126.823	2108.25	1438.93	2306.12	2514.01	1773.64	1007.44	2157.72	45.787	1902.71	2505.8	3289.56	3618.92	1365.63	1555.47	1647.49	1955.56	1052.52	2230.81	1340.42	1544.15	426.169	2490.6	1069.84	1047.56	1005.55	2750.27	803.623	2714.66	1810.56	4655.56	1602.2	2302.25	1603.8	1404.99	2140.78	2032.09	499.993	1898.82	1798.87	1551.91	3034.19	2709.92	1067.63	3227.05	1344.71	1945.81	1475.81	1336.87
ENSG00000160948	9292.54	10522.8	13190.6	14040.9	16256.3	8785.88	11241.6	9904.08	10840.5	9171.35	11886.9	10812.5	11211.4	13488.3	17379.8	9467.07	12986.2	11658.1	11402.9	7368.83	11114.8	13087.3	11997.1	11748.2	12959.8	11186.5	8884.54	12307	16948.8	10376.6	10425.6	9089.39	12779	11976.6	8662.49	9290.04	11799.2	11498.3	14194.8	11710.5	7483.58	11346.3	8855.93	8301.44	12028.6	8351.31	11304.3	10557.6	6007.45
ENSG00000160949	877.973	1731.69	1811.66	1675.17	2084.43	1330.55	2329.08	761.159	756.695	637.151	1498.08	1445.74	1072.86	1723.13	2252.31	1549.38	1640.55	1279.34	1550.81	927.97	1252.41	1939.34	1918.2	1159.68	860.839	1923.37	1243.15	556.374	2067.54	1382.02	927.95	1344.87	1315.33	1488.17	1720.4	669.159	1628.97	1868.47	1262.71	1354.43	572.277	1318.79	1623.42	739.391	2178.42	930.523	1612.28	1200.19	1191.26
ENSG00000187954	6179.34	5713.73	6164.72	7722.06	7391.6	5146.8	4513.58	5715.79	3626.92	3469.78	5137.24	7916.77	4157.34	5990.92	8950.26	4800.32	5338	5567.9	5499.81	2387.78	5299.77	5794.16	5725.52	4529.13	5767.77	5267.84	3295.56	3911.46	7098.49	5717.35	3659.8	4240.38	6392.02	5828.73	4594.98	2839.24	4287.79	4672.95	8486.57	5237.5	2862.28	5171.97	4530.05	3814.68	6364.2	3017.47	5995.66	6034.14	3392.03
ENSG00000167702	1860.85	3743.52	1667.86	3401.18	3038.24	1866.26	1798.6	2141.54	1958.57	1044.95	1736.4	2904.79	1452.47	2423.65	2064.51	2023.67	1179.86	2486.49	1504.83	989.353	1462.72	2613.85	2340.88	1522.3	3272.93	2042.46	1416.1	2142.89	2135.42	2294.62	1130.61	2445.54	1813.55	2519.21	2037.73	1336.24	1979.37	1672.81	2713.69	1708.38	674.948	1595.48	2853.14	2494.77	1928.12	1009.02	2021.71	3179.09	1670.6
ENSG00000160972	1196.57	1350.33	1496.01	2207.07	2787.74	1701.5	1842.95	1079.11	1922.83	627.705	1492.18	1974.18	1302.28	2593.82	2086.17	1397.27	1774.07	1469.79	1756.82	820.206	1389.34	1518.34	2455.1	1219.9	1551.3	1542.62	2010.04	886.772	2019.27	2113.19	2175.26	2048.38	2637.39	2002.44	1663.25	1386.36	1419.89	2207.15	2016.26	1377.24	862.208	1593.15	1753.4	1279.21	1811.62	1197.37	1153.07	1827.12	1335.03
ENSG00000167701	1576.27	620.74	586.31	839.613	593.392	437.642	1257.64	681.288	530.374	2020.58	611.12	1100.3	1032.62	609.518	1054.62	261.333	624.681	805.2	794.54	1738.6	602.975	266.082	1379.36	313.36	1136.36	459.483	822.629	117.454	1305.97	553.81	2168.37	468.304	448.158	897.159	243.216	412.424	346.656	149.167	205.775	674.452	100.982	726.041	2210.07	665.889	417.478	390.94	243.108	691.543	407.11
ENSG00000167700	2639.92	3289.1	3040.53	4519.65	4164.37	3131.58	3379.37	2174.67	2363.13	2033.18	3142.88	2168.64	2652.63	3071.43	3692.18	3217.26	2450.36	2457.51	2631.27	2312.69	3572.77	3528.38	4013.8	2675.71	3887.24	2435.76	2168.89	2707.11	2743.16	3064.38	2018.48	3955.22	3555.38	5178.01	3523.3	2300.93	3011.43	2728.91	3856.81	2891.45	3562.08	5303.86	2827.25	3000.75	3643.61	2515.69	4249.67	2835.06	2207.47
ENSG00000160957	2677.29	1968.74	3214.39	4468.5	5507.59	1698.5	1999.09	2675.69	2052.03	1083.35	2459.47	3589.73	1651.17	3476.19	2617.96	2191.71	3700.03	2055.62	3196.61	1473.41	2081.92	2043.85	3526.47	1695.51	4797.07	2781.32	2217.54	2013.73	3418.38	2737.02	2159.22	3724.67	2357.9	1690.66	2171.74	1262.54	1932.41	3029.46	2902.13	2479.95	954.937	2281.12	3156.08	2148.7	2162.2	1432.01	2271.72	1901.7	2608.61
ENSG00000160959	3009.47	2911.68	3307.92	4941.34	5290	3213.73	3139.12	4038.99	4075.35	1910.54	3374.89	4738.39	3548.47	4167.72	3276.58	3319.36	3438.13	2928.6	3425.36	2323.39	3575.28	3472.34	4347.93	2516.35	4300.6	4224.68	2340.18	2736.34	3413.11	3769.81	3136.7	4190.8	3067.47	2766.24	3167.8	2283.83	3134.57	4522.94	6436.76	3504.73	2015.46	2984.97	3081.52	2705.71	4063.29	2520.04	4358.6	3491.43	2593.39
ENSG00000213563	3421.86	2476.55	2793.43	5667.08	3192.52	2936.64	2603.28	1985.49	1560.62	2585.23	3239.39	4418.25	2112.26	2728.25	1833.21	2277.71	2575.38	2398.2	3070.53	1901.21	2412.1	2388.63	2909.77	2320.89	3302.84	1941.12	1766.84	2602.19	3022.93	3781.49	2618.57	2320.18	3869.94	2875.46	2504.5	2125.77	2116.68	2567.58	4171.77	2740.53	1709.32	2635.52	2785.05	2271.76	2221.11	2030.53	2719.72	2740.48	2307.07
ENSG00000147799	1111.4	1903.83	1173.99	2022.05	1698.82	1760.92	1261.61	964.108	1332.65	1065.87	1226.35	1558.83	1319.02	1606.26	2758.14	2042.08	1430.73	3220.82	1692.21	924.607	1648.89	1241.86	2156.75	1280.09	1485.99	1206.1	1162.05	1140.82	2484.02	1187.02	1449.52	1956.96	2018.09	1333.65	1512.45	1293.02	1179.96	2183.04	1722	1157.39	735.035	1699.93	1446.59	984.604	1063.24	1101.23	1367.87	1287.44	983.859
ENSG00000198169	1224.72	1861.28	1345.46	2219.32	2555.48	1508.57	1666.83	1076.06	1751.97	1228.55	1537.68	1052.84	1053.22	1874.29	2310.61	1481.72	1667.43	1924.97	1600.59	947.262	1462.96	1288.12	2050.22	1246.37	2141.03	1462.03	519.098	1320.53	2036.34	1591.49	1398.42	1010.26	1410.14	1543.37	1423.42	1461.15	1419.64	1831.49	1323.68	1441.44	867.194	1681.88	1253.63	1058.73	1113.14	849.596	1390.89	1085.77	1087.88
ENSG00000196378	710.657	767.035	650.653	1109.31	838.922	631.858	601.166	735.959	624.593	528.862	838.404	942.651	448.617	913.964	924.168	664.447	694.996	929.547	691.88	612.875	634.083	715.644	784.736	536.037	883.819	688.743	398.286	860.924	725.726	858.272	626.923	659.857	791.206	1040.66	512.29	502.922	625.793	950.209	1050	919.26	473.783	760.687	746.663	607.261	646.864	764.173	721.66	600.193	583.128
ENSG00000161016	48501.9	79858.9	85085.1	68831.1	82984.3	64472.2	91257.1	53124.4	44612.6	46562.6	80579.8	83604.3	38534.4	52944.1	125842	48347.2	69579	64696.9	99413.7	31350.9	61207.2	77506.3	95166.3	73834.2	69345.9	94036.1	40017	94989.8	120626	55281	69546.3	44104.9	94326.6	85390.8	60929	36669.8	66559.2	60645.1	131954	59674.9	34100.7	61902.9	53264.3	61233	46439	39209.5	64272.3	78851	50377.1
ENSG00000197363	797.26	1718.55	1166.6	2786.31	1772.15	1298.3	1477.37	1446.82	1111.84	1209.66	1585.45	1944.51	1258.18	1365.15	1804.59	1240.12	1533.93	1354.68	1635.24	957.795	1405.05	1551.85	1727.5	869.665	1434.63	1134.82	1358.78	1285.69	1503.43	2091.47	1374.69	2429.49	499.091	1088.32	1122.43	947.231	1226.38	1660.5	2088.66	1603.31	839.432	1749.67	1147.83	1480.46	887.268	671.027	1246.4	1384.02	890.976
ENSG00000147789	1822.3	2189.58	2304.53	3050.71	3173.84	1948.68	2155.15	1895.08	2040.61	1439.92	2090.01	2712.5	1784.84	2544.43	3065.6	2126.62	2509.84	2427.58	2907.51	1711.7	1737.3	2121.35	2859.32	1829.53	2002.77	2163.17	1796.28	1841.37	2479.13	2686.01	1842.3	1799.84	2100.68	2473.96	1968.42	1502.48	2026.22	2076	3131.72	2102.6	1864.23	2019.88	1761.19	1677.3	1790.01	1371.77	2043.87	2132.89	1515.99
ENSG00000170619	1917.96	2750.78	2410.77	3248.24	3145.7	1939.27	2579.33	2531.7	1982.59	1544.29	2289.62	2018.49	2256.94	2713.2	3413.34	2028.48	2398.63	3076.21	2302.9	1498.56	2163.08	2057.82	3065.36	2200.23	1922.42	1914.88	1767.67	1887.83	2658.79	2045.46	1635.06	1791.37	2410.51	2547.38	2048.23	1121.64	2179.28	2748.48	3608.1	2400.09	1448.23	2292.21	1746.84	2199.7	1879.85	1421.07	2521.85	2067.97	1485.23
ENSG00000196150	1097.33	1157.71	1299.26	1686.95	1424.24	1121.29	989.76	1119.11	821.531	807.634	1064.12	1259.67	1147.21	1270.97	1322.18	1009.31	1191.19	1306.55	1287.08	864.276	1032.73	928.896	1419.82	992.632	861.585	969.166	779.733	1069.12	1242.28	1228.36	999.168	885.139	1354.41	1082.6	949.36	816.696	1462.48	1149.72	1466.94	975.657	816.382	1094.67	922.04	985.542	968.144	812.376	986.361	1013.42	777.199
ENSG00000170631	864.25	1297.25	1394.11	1614.22	1025.92	1187.88	1219.63	927.449	1093.87	972.516	1022.45	1250.44	928.25	1942.26	2061.76	1205.91	1062.65	1459.34	1116.57	766.662	1144.82	1080.1	1513.64	1058.4	1267.1	895.817	807.875	881.71	1415.93	1274.82	1098.35	1078.89	1257.32	1192.13	911.452	859.451	1275.38	1394.43	1825.64	1362.98	759.337	1051.33	878.25	928.59	843.767	786.519	1245.47	1030.27	844.67
ENSG00000182307	3988.1	5771.59	5050.19	7421.23	7201.19	4583.31	4918.76	5258.08	5764.05	2860.8	5717.76	5289.84	4878.97	5958.14	7617.9	5582.08	6133.1	5315.13	5292.4	3851.81	5136.94	4857.52	7331.83	4743.82	4000.38	5201.79	5344.85	5264.26	4393.09	5853.55	4563.93	4760.47	5938.79	5083.52	5649.94	3515.79	4970.25	5835.71	6959.28	5155.85	3861.75	4861.15	4609.38	4069.35	4402.86	4345.8	4779.3	5458.29	3516.17
[truncated: 117 more columns]
